# Supplementary material for: Electroacupuncture alleviates migraine through CXCL13/CXCR5-mediated communication
Source: Chin Med. 2026 Feb 2;21:59. doi: 10.1186/s13020-026-01338-8 (PMC12866310; doi:10.1186/s13020-026-01338-8)
Supplement: Supplementary file 8 — Supplementary Material 8 [file 13020_2026_1338_MOESM8_ESM.xlsx]

## Sheet: Sheet2
Table S5. Differential expression analysis of microRNAs with regulation patterns across migraine and control groups
gene_id	gene_name	Description	M_average	C_average	P.Value	FC	Regulation	IS1_Count	IS7_Count	IS6_Count	Con4_Count	Con5_Count	Con8_Count
AAAAAAAAAAAAAAAAAAAAAAAAAAAAAAAAAAGAAAGTAATAGCAAAC	mmu-miR-6984-3p	mmu-miR-6984-3p	1.03585	0.386043	0.837508	1.70992	up	0	0	6	0	2	0
AAAAAAAAAAAAAAAAAAAAAAAAAAAAAAAAGAAAGGAAAAGCAAACGA	mmu-miR-7058-3p	mmu-miR-7058-3p	4.46058	0	0.204039	20.8239	up	0	2	23	0	0	0
AAAAAAAAGAACTCTAAGCTTTTCCTTCCATCTTAACTCACGGTAGATCG	mmu-miR-126b-5p	mmu-miR-126b-5p	0.863207	0	0.602004	4.24879	up	0	0	5	0	0	0
AAAAAAATGGACTGACCGGAAATCCGTATCTAGCAAGATCGGAAGAGCAC	mmu-miR-10a-3p	mmu-miR-10a-3p	0.690566	0.386043	0.939946	1.22692	up	0	0	4	0	2	0
AAAAAACATTAGACTGTGAATCTGACAACAGGAAATAAACCTCCTAGATC	mmu-miR-6373	mmu-miR-6373	4.83396	0.459821	0.422655	6.93235	up	0	0	28	0	0	2
AAAAAACATTAGACTGTGAATCTGACAACAGGAAATAAACCTCCTTAAGA	mmu-miR-196b-5p	mmu-miR-196b-5p	1099.58	57.491	NA	19.2246	up	46	223	5878	27	49	47
AAAAAAGATGTGTTCTCTCACTGGTCTGCAGCTTGTCAGATCTGCTGGCT	mmu-miR-7229-3p	mmu-miR-7229-3p	3.45283	0	0.300684	16.129	up	0	0	20	0	0	0
AAAAAAGCCCAGGACCAGATGGGTTTACTGCAGAGTTCTATCAGATCGGA	mmu-miR-3113-3p	mmu-miR-3113-3p	2.58962	0	0.360263	12.1484	up	0	0	15	0	0	0
AAAAAAGGAAAACCTGGAAAGACTGAAAGATTACGTTTTATATCTAGATC	mmu-miR-7093-5p	mmu-miR-7093-5p	2.24434	0	0.389026	10.5579	up	0	0	13	0	0	0
AAAAAAGGAAATTCATAGAACTTTCTGGAACCTCATGTTTATAGTCAGAT	mmu-miR-7061-3p	mmu-miR-7061-3p	5.69717	0	0.215084	26.4624	up	0	0	33	0	0	0
AAAAAAGGGGGGGGTATATTTGACCATATGTGTTACTCATTGACAAGATC	mmu-miR-1194	mmu-miR-1194	6.38773	0	0.198632	29.6399	up	0	0	37	0	0	0
AAAAACAAAACAAAACAACAACAACAACAAAAAACAACAAGATCGGAAGA	mmu-miR-99a-5p	mmu-miR-99a-5p	41.3406	7.35375	0.332441	5.9734	up	2	14	212	5	0	2
AAAAACAAACTGATAAATCAAGTGTAGATACTTTGCCTATAAGATCGGAA	mmu-miR-214-5p	mmu-miR-214-5p	14.2003	0	0.046268	65.4722	up	5	3	59	0	0	0
AAAAACCAACAGGTCTGTTGCCACTTCAACAGGGACAGTAGAAGATGAGA	mmu-miR-744-3p	mmu-miR-744-3p	0.345283	0	0.783011	2.16294	up	0	0	2	0	0	0
AAAAACCGAGACTTTATGAATTCATTTCAAGGCAGCATCAAAGATCGGAA	mmu-miR-103-2-5p	mmu-miR-103-2-5p	1.89906	0	0.423556	8.96703	up	0	0	11	0	0	0
AAAAACCTTTTGCTGGATACAGGAAAAGGCTGGACTCTGATCTAGTTATC	mmu-miR-7073-3p	mmu-miR-7073-3p	1.72641	0	0.44398	8.17132	up	0	0	10	0	0	0
AAAAACGAAGACCTGTTGTGCTCATGCAGATTGCTGAATTTATTTCTAGA	mmu-miR-6419	mmu-miR-6419	2.9349	0	0.333333	13.7415	up	0	0	17	0	0	0
AAAAAGACCTGTAGAGCTGTTGAATGTTTGCAGCTGGCCCCTCTTAGATC	mmu-miR-30a-3p	mmu-miR-30a-3p	3.31431	2.75757	0.899089	1.32762	up	4	0	4	2	0	0
AAAAAGATAAAAGGAACTCGGCAAACAAGAACCCCGCCTGTTTACCAAGA	mmu-miR-5116	mmu-miR-5116	6.01435	0	0.160701	27.9802	up	0	2	32	0	0	0
AAAAAGGAACTGCCGCAATCTCTGAAAGACTTCCAAAGATCGGAAGAGCA	mmu-miR-3083-5p	mmu-miR-3083-5p	19.8417	6.89393	0.617536	3.02875	up	0	7	105	5	0	0
AAAAAGGAAGTTAGAACCCGAGGATAAGGTAGTACAGCCACAGATCGGAA	mmu-miR-1911-5p	mmu-miR-1911-5p	7.84415	0	0.092722	36.3035	up	2	2	35	0	0	0
AAAAAGGACTACGATATGGTATAATTCTATTCATCGTCTCGGAAGTAAGA	mmu-miR-3071-5p	mmu-miR-3071-5p	3.10755	0	0.321528	14.5376	up	0	0	18	0	0	0
AAAAAGGAGATTGTAGTGGATGGCCAGAGTTACCTGCTGCTGATCCAGAT	mmu-miR-6340	mmu-miR-6340	3.79811	0	0.28266	17.7198	up	0	0	22	0	0	0
AAAAAGGAGTGTGTGATTACAGTGCCTCGGGATTCGAAGGTTCCAAGATC	mmu-miR-7686-3p	mmu-miR-7686-3p	45.0308	2.75757	0.149431	18.9635	up	5	2	239	2	0	0
AAAAAGTCTCCTCTGTCTTCCATTCTTTTCAGTGCTTTAGACTCTGATAG	mmu-miR-7048-3p	mmu-miR-7048-3p	3.28019	0	0.310737	15.3333	up	0	0	19	0	0	0
AAAAATAATAAGTGAAACAGAACTCTCTTAGCCTTAAGAAAGCTAAGATC	mmu-miR-6952-5p	mmu-miR-6952-5p	2.41698	0	0.374244	11.353	up	0	0	14	0	0	0
AAAAATATAAGAGTTCGGTTCCCAGCACCCACGGCTGTCTCTCCAGCCAC	mmu-miR-3058-3p	mmu-miR-3058-3p	51.0086	4.13636	0.196175	13.6208	up	2	14	268	3	0	0
AAAACAACTGGGTTGCTTTAGGGAAGCCCGGCTTGGAGTGGACAGATCGG	mmu-miR-7024-5p	mmu-miR-7024-5p	1.72641	0	0.44398	8.17132	up	0	0	10	0	0	0
AAAACAACTTGTAACTATGAACATTGGAATGGAAACTCATTGCGAGGAGA	mmu-miR-7041-5p	mmu-miR-7041-5p	4.59206	0	0.202258	21.2018	up	2	0	19	0	0	0
AAAACAAGATTGAGAACAAGATCGAGAGCATCGGTCTAAAGCGGACACAG	mmu-miR-7039-5p	mmu-miR-7039-5p	1.89906	0	0.423556	8.96703	up	0	0	11	0	0	0
AAAACACCCCGACTTTGCTGATGCCTGTGGGCTAATGAACAATAAAGATC	mmu-miR-5101	mmu-miR-5101	4.48868	0	0.253101	20.8999	up	0	0	26	0	0	0
AAAACACTAGTGGACCTTTATTAAAGAAAAACATCTGGACACACAAGATC	mmu-miR-7029-3p	mmu-miR-7029-3p	12.0849	0.919641	NA	10.462	up	0	0	70	0	0	4
AAAACAGATTTGTCCTCTTCACTAGACTGTGGGTCCCTGAGGCTAGATCG	mmu-miR-7015-3p	mmu-miR-7015-3p	14.7343	1.88475	0.245661	7.09218	up	5	8	55	0	5	4
AAAACAGCAAAAGCGGTTACAGGATGAGGAACGCCGAAAGATCGGAAGAG	mmu-miR-8104	mmu-miR-8104	4.5228	0.772085	0.498321	4.33144	up	4	0	11	0	4	0
AAAACATATTTGGGCTCCTGCTAACATTTGAAGACAAAGATCGGAAGAGC	mmu-miR-6935-3p	mmu-miR-6935-3p	2.24434	0	0.389026	10.5579	up	0	0	13	0	0	0
AAAACATCTGAACTTGGAACCTTTTATTCTAAAGTGAAAGTCAGATCGGA	mmu-miR-362-5p	mmu-miR-362-5p	0.345283	0	0.783011	2.16294	up	0	0	2	0	0	0
AAAACATTAGACTGTGTATCTGACAACAGGAAATAAACCTCCTTATTCAG	mmu-miR-7225-5p	mmu-miR-7225-5p	36.45	4.06325	0.150122	9.72689	up	7	18	159	2	2	4
AAAACATTTATCCTACTAAAAGTATTGGAGAAAGAAATTCGTACATCTAG	mmu-miR-6946-5p	mmu-miR-6946-5p	39.0869	45.1936	0.918025	-1.15905	down	25	44	69	9	96	62
AAAACGATTGGTGATCCAGGACAAGAATAAGTACAACACACCCAAGATCG	mmu-miR-532-3p	mmu-miR-532-3p	1.20849	0	0.524746	5.78119	up	0	0	7	0	0	0
AAAACGTAGACCTGCTGGTACTGGTCCCTTCCAAGGCACTGGTCTAGATC	mmu-miR-7014-5p	mmu-miR-7014-5p	2.41698	0	0.374244	11.353	up	0	0	14	0	0	0
AAAACGTCCTACGAGTGCTTAGGCAGCTGTAGAGCAGCTTACAAGATCGG	mmu-miR-12182-5p	mmu-miR-12182-5p	1.20849	0	0.524746	5.78119	up	0	0	7	0	0	0
AAAACTATTAAGATGTGGGACGTCAGTACTGGCATGTGCCTTATGACTCA	mmu-miR-299b-3p	mmu-miR-299b-3p	0.489827	0	0.720614	2.71248	up	0	2	0	0	0	0
AAAACTCGAACTGGATCATCATCTCATTGAATGAGATGCAGAATCAAGAT	mmu-miR-542-5p	mmu-miR-542-5p	80.5025	89.4073	0.941262	-1.11058	down	42	114	145	22	125	152
AAAACTCTGTAGCTTGCCTGTGGCACCACACAGGATTTAAACCAAACAAG	mmu-miR-5120	mmu-miR-5120	1.72641	0.459821	0.712569	2.52341	up	0	0	10	0	0	2
AAAACTCTGTTTGTCAAAGGTCTGTCTGAGGATACCACTGAAGAGATCGG	mmu-miR-12194-3p	mmu-miR-12194-3p	2.58962	0	0.360263	12.1484	up	0	0	15	0	0	0
AAAACTGTGTCTATGAATTTCTCCTTACATTGGTAACCATGTGAAAGATC	mmu-miR-29b-2-5p	mmu-miR-29b-2-5p	2.41698	0	0.374244	11.353	up	0	0	14	0	0	0
AAAAGAAAAGTGAAATCTGAGTATATGCGGCTTCGACAGCTCAGATCGGA	mmu-miR-669j	mmu-miR-669j	0.863207	0	0.602004	4.24879	up	0	0	5	0	0	0
AAAAGAACTTTGAAGAGAGAGTTCAAGAGGGCGTGAAACCGTTAAGAGAT	mmu-miR-300-5p	mmu-miR-300-5p	1.72641	0	0.44398	8.17132	up	0	0	10	0	0	0
AAAAGAAGCGAGAGCTGTTCTGAAGATAAGTGTGAGACAGACTCCACTAG	mmu-miR-7243-3p	mmu-miR-7243-3p	7.76836	0	0.128341	35.6895	up	5	0	26	0	0	0
AAAAGACTGGTTCATTGAAATGCCCACGGAATCAAAGAAGGATGAATAGA	mmu-miR-6398	mmu-miR-6398	1.20849	0	0.524746	5.78119	up	0	0	7	0	0	0
AAAAGACTGTGACGAGGAGGGTCAAGAAAAACTCAAATGGAGCTGGGCAG	mmu-miR-1895	mmu-miR-1895	2.76226	0.459821	0.572425	3.99573	up	0	0	16	0	0	2
AAAAGAGTTCTTTCCAATATAATGAACTAACAGTGTAGTGCTCAATAGAT	mmu-miR-872-5p	mmu-miR-872-5p	3.21093	0	0.268404	14.7472	up	2	0	11	0	0	0
AAAAGATCTCATGACATCAACCTCTGACCTCCACACATTGCCTCCTGAGA	mmu-miR-540-3p	mmu-miR-540-3p	1.89906	0	0.423556	8.96703	up	0	0	11	0	0	0
AAAAGATGGCCTAGTTGGCCATCACTGGAAAGAGAGGCCCATTGGACTTG	mmu-miR-12202-3p	mmu-miR-12202-3p	4.48868	0	0.253101	20.8999	up	0	0	26	0	0	0
AAAAGCGCAAGGATGGCAAGGATTGAAAGAATATGATCAAGCATTGGCTA	mmu-miR-7073-5p	mmu-miR-7073-5p	11.1936	0	0.0953182	51.8089	up	0	2	62	0	0	0
AAAAGCTAGTCTGTCTTGAAACTTGTTAACTTGAAACTCTTGAATCAGAT	mmu-miR-6950-3p	mmu-miR-6950-3p	3.90149	0	0.230296	17.9827	up	2	0	15	0	0	0
AAAAGCTCGTAGTTGGATCTTGGGAGCGGGCGGGCGGTCCGCCGCGAGGA	mmu-miR-5130	mmu-miR-5130	14.9159	0	0.0729129	68.8175	up	3	0	75	0	0	0
AAAAGCTGCACCACCCAATACTCCTACAACAGAGCACAACTTGTAGATCG	mmu-miR-6996-5p	mmu-miR-6996-5p	6.35964	0	0.153536	29.5696	up	0	2	34	0	0	0
AAAAGGAAACATCTCATGTTGCACCTACTGGCCTTGTACTTTGTTCAGAT	mmu-miR-7647-5p	mmu-miR-7647-5p	4.69544	0	0.198399	21.4413	up	4	0	12	0	0	0
AAAAGGAAGGACTGTCTCCCCTAACTTTCACTTGAAGGAATGGCTAGATC	mmu-miR-7076-3p	mmu-miR-7076-3p	1.20849	0	0.524746	5.78119	up	0	0	7	0	0	0
AAAAGGGAAACGATGCCCATAAACTCTGAACTAGAATGTAACACTAGATC	mmu-miR-6344	mmu-miR-6344	0.345283	0	0.783011	2.16294	up	0	0	2	0	0	0
AAAAGTCTTTAGTTGTGTGAAGACTGTAACAGGGAAGAACAGATCGGAAG	mmu-miR-298-5p	mmu-miR-298-5p	1.72641	0	0.44398	8.17132	up	0	0	10	0	0	0
AAAAGTGATGACATAAAATTCATGCTCAATAGGATTACGCTGAGGCAGAT	mmu-miR-7578	mmu-miR-7578	14.8191	3.14361	NA	5.25259	up	0	2	83	2	2	0
AAAAGTGGATTCTCTTCTGGAAAGCCTGGAAAAAATTGAAAAAGATCGGA	mmu-miR-7684-5p	mmu-miR-7684-5p	4.14339	0	0.266944	19.3101	up	0	0	24	0	0	0
AAAAGTGTCCTGCGCACTGATTGATTTAGAGGCATTTGTCTGAGAAGATC	mmu-miR-7043-5p	mmu-miR-7043-5p	1.38113	0	0.493753	6.57842	up	0	0	8	0	0	0
AAAATAAAAGTGGCTAGCCTTCTCCATGTCCTGCACACTAAAGAGGTAGA	mmu-miR-298-3p	mmu-miR-298-3p	0.345283	0	0.783011	2.16294	up	0	0	2	0	0	0
AAAATAGCTGCTCTCAAGTGCTAAGCAATTTGGCTTGTCTCAGAACAGAT	mmu-miR-12178-5p	mmu-miR-12178-5p	5.32379	0	0.177363	24.8005	up	0	2	28	0	0	0
AAAATATATGGCTCGAGTATTAAAGGGGCACCAGGACGTGAAATGAGATC	mmu-miR-7679-5p	mmu-miR-7679-5p	1.72641	0.459821	0.712569	2.52341	up	0	0	10	0	0	2
AAAATCTGTAACTGAGTGCTGACTGGGGTAGTCTTATACTTTCAACAAAG	mmu-miR-3078-3p	mmu-miR-3078-3p	0.345283	0	0.783011	2.16294	up	0	0	2	0	0	0
AAAATGACGGACCCTGATGAGGTGGCCAGGCGCTGGGGAGATCGGAAGAG	mmu-miR-3473g	mmu-miR-3473g	1.38113	0	0.493753	6.57842	up	0	0	8	0	0	0
AAAATGACTCTGGCATCAATGAGGAGCCTCTCCTCACAGCTGACCAGATC	mmu-miR-6985-3p	mmu-miR-6985-3p	2.24434	0	0.389026	10.5579	up	0	0	13	0	0	0
AAAATGCAGTTTATGTGTTAAGTGACTATCATGCTTGTGGACCAGATCGG	mmu-miR-105	mmu-miR-105	2.76226	0	0.346187	12.9451	up	0	0	16	0	0	0
AAAATGGACCTAAAACAAACAAACAAACAAACAAACAAAAAGGTGGGTTT	mmu-miR-7080-5p	mmu-miR-7080-5p	3.32436	0	0.253734	15.5768	up	0	3	15	0	0	0
AAAATGGACTTCTGTTCATGGGAGAACCTTGCTGATCTGCAAGATCGGAA	mmu-miR-7079-3p	mmu-miR-7079-3p	4.31604	0	0.259811	20.105	up	0	0	25	0	0	0
AAAATGTGAACATGTGGAATAAAAACATCCCGGAAGCCAGCGGCAGATCG	mmu-miR-7685-3p	mmu-miR-7685-3p	2.38888	0	0.325978	11.2574	up	0	2	11	0	0	0
AAAATGTTCCCGACTCCTAATGGACAATGAATTCAGAAAGACTCCTAGAT	mmu-miR-450b-3p	mmu-miR-450b-3p	1.38113	0	0.493753	6.57842	up	0	0	8	0	0	0
AAAATTCACAAGACTCTGACTCTTTATTGATAAAGCAAAGAAACAGAGAT	mmu-miR-6952-3p	mmu-miR-6952-3p	4.66132	0	0.246776	21.6947	up	0	0	27	0	0	0
AAACAAAGCATCGCGAAGGCCCGCGGCGGGTGTTGACGCGATGTGATTTC	mmu-miR-6240	mmu-miR-6240	16.9756	2.12323	0.29553	7.40565	up	3	7	77	0	11	0
AAACAACTAGGATCCTGCTCTAAGGCTTGAGTGCTAGGCTCTGACTAGAT	mmu-miR-344c-3p	mmu-miR-344c-3p	3.62547	0	0.291351	16.9245	up	0	0	21	0	0	0
AAACAACTCGAAGACTCTGGCTCTGCCACTGGACGTGGACTCCTGAGATC	mmu-miR-6919-5p	mmu-miR-6919-5p	2.58962	0.579064	0.638571	3.16091	up	0	0	15	0	3	0
AAACAAGATCAGAAAGGCTCTAGAGTGCATGTCACATGGGTATCAGATCG	mmu-miR-465d-3p	mmu-miR-465d-3p	2.0717	0	0.405365	9.76258	up	0	0	12	0	0	0
AAACACATGGACAGTGCAAACATGATCTAGACAGTCCTCATGGAGGCTCA	mmu-miR-3063-5p	mmu-miR-3063-5p	6.18699	0	0.157033	28.7749	up	0	2	33	0	0	0
AAACACCCATGGAAGGAGTTACAGAGACGGAGTTTGGAGCTGAAGATCGG	mmu-miR-7077-3p	mmu-miR-7077-3p	6.31847	0	0.155801	29.2103	up	2	0	29	0	0	0
AAACACGACATGATCAAAGGAGACAGACAGTATTTTGACTAGATCGGAAG	mmu-miR-7082-3p	mmu-miR-7082-3p	2.76226	0	0.346187	12.9451	up	0	0	16	0	0	0
AAACAGGTATCTCCCTGTCACTGACTAGAACTCTTTCACTAGGAGAAGAT	mmu-miR-7000-5p	mmu-miR-7000-5p	1.55377	0	0.467151	7.37511	up	0	0	9	0	0	0
AAACAGTAGACGTGTGACGTTTATGAGTAATGCTGGCTCTGAACAAGATC	mmu-miR-7087-3p	mmu-miR-7087-3p	3.25209	0	0.260173	15.2492	up	0	2	16	0	0	0
AAACAGTGTTTTGACAGTAATCTTGGAGTAGAACTTCTAATCTAAAGATC	mmu-miR-432	mmu-miR-432	10.221	4.62394	0.656897	2.11448	up	2	11	36	0	18	5
AAACATAAAAACGTTAGGTCAAGGTGTAGCCAATGAAATGGGAAAGATCG	mmu-miR-3102-3p	mmu-miR-3102-3p	18.6513	0.459821	0.092692	26.5951	up	4	2	90	0	0	2
AAACATAAAAACGTTAGGTCAAGGTGTAGCCAATGAAATGGGAAGAGATC	mmu-miR-6917-3p	mmu-miR-6917-3p	3.10755	0	0.321528	14.5376	up	0	0	18	0	0	0
AAACATAGCTGAACTGAAATGATGAACTGACCTGTAAGATGTAGGAACAG	mmu-miR-3074-5p	mmu-miR-3074-5p	31.5313	32.4701	0.982403	-1.03223	down	20	35	57	7	67	43
AAACATCACTTCGGATTTGAAGCCGCAGCATGATACTGACATTTTGTAGA	mmu-miR-499-5p	mmu-miR-499-5p	141.121	138.053	0.987918	1.02183	up	99	187	176	34	252	185
AAACATGTCCTCTGATCATTTCTGCTCATGGAGCGGTTCTGAGATCGGAA	mmu-miR-7677-5p	mmu-miR-7677-5p	5.49944	0.386043	0.26551	8.69886	up	2	3	20	0	2	0
AAACCAAAAAGAGGATTGGGGCCAGTTTTCTAGGACTGATTGAAAAGATC	mmu-miR-6923-5p	mmu-miR-6923-5p	1.72641	0	0.44398	8.17132	up	0	0	10	0	0	0
AAACCAACAGTGTGCTGTATGAATGTGTTCAAGATGGACAAAGATCGGAA	mmu-miR-497a-5p	mmu-miR-497a-5p	1.03585	0	0.561552	4.9829	up	0	0	6	0	0	0
AAACCACAGCCAAGGGAACGGGCTTGGCGGAATCAGCGGGGAAAGAGATC	mmu-miR-7117-3p	mmu-miR-7117-3p	1.72641	0	0.44398	8.17132	up	0	0	10	0	0	0
AAACCATCCTTTTCAAGGCCAGTACTCCGTGTCAGACATGAAACTCAGAA	mmu-miR-378d	mmu-miR-378d	2.58962	0	0.360263	12.1484	up	0	0	15	0	0	0
AAACCATTCGTAGACGACCTGCTTCTGGGTCGGGGTTTCGTACGTAGCAG	mmu-miR-431-3p	mmu-miR-431-3p	14.807	13.147	0.936573	1.14812	up	0	9	73	5	5	23
AAACCCACAAAAAAGAAAAGACAATGTTAGCATCTGTTTCAACAGATCGG	mmu-miR-653-5p	mmu-miR-653-5p	1.89906	0	0.423556	8.96703	up	0	0	11	0	0	0
AAACCCCAGGGACTGGATAAAGAGCCAAAACTGCCTCCAAAGTTGGCAGA	mmu-miR-6991-5p	mmu-miR-6991-5p	2.41698	0	0.374244	11.353	up	0	0	14	0	0	0
AAACCCTATGTGGGCTTGCTTGTACATCTGACTGTGGCTGCTCAAGATCG	mmu-miR-383-5p	mmu-miR-383-5p	1.38113	0.459821	0.780996	2.03112	up	0	0	8	0	0	2
AAACCCTGGACAGTAGCACCAGAGCCTGAGCAAGCTGGATGAATCCAGAT	mmu-miR-6360	mmu-miR-6360	6.69591	0	0.101417	30.946	up	2	10	17	0	0	0
AAACCGACCTCCCCAGAGAAGGGAGAATAGACGATGAAGAACCTTTCAAG	mmu-miR-483-5p	mmu-miR-483-5p	2.58962	0	0.360263	12.1484	up	0	0	15	0	0	0
AAACCGGAGGTAGATGAAGCTGCAGTTGATGCTGTTCTTTCCCTAGATCG	mmu-miR-1955-5p	mmu-miR-1955-5p	2.24434	0	0.389026	10.5579	up	0	0	13	0	0	0
AAACCTGTGTCCTCTGAGGATCATGGCCAGGTCTGCCTTGAGCTGTAAAC	mmu-miR-7677-3p	mmu-miR-7677-3p	1.55377	0	0.467151	7.37511	up	0	0	9	0	0	0
AAACCTTATCATTTGAGTAGAGCTGTGTGTGCTTGCAGGACTTCTAGATC	mmu-miR-696	mmu-miR-696	1.38113	0	0.493753	6.57842	up	0	0	8	0	0	0
AAACGAGAACTTTGAAGGCCGAAGTGGAGAAGGGTTCCATGTGAACAAGA	mmu-miR-491-5p	mmu-miR-491-5p	16.0557	1.14955	NA	11.7465	up	0	0	93	0	0	5
AAACGCTATTTTTAAGGACTCAGATTGAACTGAATGTAAAGTGAGAAAGA	mmu-miR-880-5p	mmu-miR-880-5p	2.58962	0	0.360263	12.1484	up	0	0	15	0	0	0
AAACGGACTGCATTTTACAAGATTCGATTTTCTTAAAAACATACCAGATC	mmu-miR-10b-3p	mmu-miR-10b-3p	0.345283	0	0.783011	2.16294	up	0	0	2	0	0	0
AAACGGCATGTGTGTCAAGAGTGACAGGTTACATGTTAGCTGTAGACATG	mmu-miR-7649-5p	mmu-miR-7649-5p	3.79811	0	0.28266	17.7198	up	0	0	22	0	0	0
AAACGGCTACCACATCCAAGGAAGGCAGCAGGCGCGCAAATTACCCAGAT	mmu-miR-9768-3p	mmu-miR-9768-3p	6.70492	0.459821	0.296099	9.62021	up	0	2	36	0	0	2
AAACGGTTCTAACTTTGAAAACTCTGGGTGGTTTCTCTGCACCTAGATCG	mmu-miR-6338	mmu-miR-6338	1.38113	0	0.493753	6.57842	up	0	0	8	0	0	0
AAACGTGGTGAGTCTGGGCTGAGTCCCCATCTCCTGGAGACCAGGAGATC	mmu-miR-8114	mmu-miR-8114	6.18699	0	0.157033	28.7749	up	0	2	33	0	0	0
AAACGTTGCTACTTGAACTTATACAGTTAAAAGTTACCCTGTAAGAAGAT	mmu-miR-7038-3p	mmu-miR-7038-3p	2.58962	0	0.360263	12.1484	up	0	0	15	0	0	0
AAACTACTTGGGCGATCCTCTTATTCAGTAAGTGTGTTCTCATCTAAGAT	mmu-miR-12204-5p	mmu-miR-12204-5p	3.70076	0	0.191974	17.0298	up	2	2	11	0	0	0
AAACTAGAGAAGGCTGAAGCTCGACTGAAGGCAAAGCAGGAGAAGCGAGA	mmu-miR-7116-3p	mmu-miR-7116-3p	4.31604	0	0.259811	20.105	up	0	0	25	0	0	0
AAACTAGTACTAGTGTGTCGTGTGTCTCTTGAAAGAATAGCTGCAAGATC	mmu-miR-5114	mmu-miR-5114	6.21509	0	0.202473	28.8456	up	0	0	36	0	0	0
AAACTATCTGATCCATTGATTTTAATCAAACAGTTTGACTGGGCAAGATC	mmu-miR-7656-5p	mmu-miR-7656-5p	1.20849	0	0.524746	5.78119	up	0	0	7	0	0	0
AAACTCAAAGGACTTGGCGGTACTTTATATCCATCTAGAGGAGCCAGATC	mmu-miR-7012-3p	mmu-miR-7012-3p	4.36021	0	0.205392	20.3575	up	0	3	21	0	0	0
AAACTCAAATTATTGTCTCCCGTCATATACTGCTTATAAGAACTATGAAG	mmu-miR-144-5p	mmu-miR-144-5p	13.6929	18.2302	0.844283	-1.33898	down	4	17	40	2	48	27
AAACTCAATGTTTGGAAAAGAATGACACCAACAAAGGAACCACTGATGAG	mmu-miR-489-3p	mmu-miR-489-3p	2.40496	3.60343	0.875364	-1.32541	down	0	7	4	2	2	2
AAACTCAGAATTTCTCATTCACAGAACACCAGGACATGGCAGATAGATCG	mmu-miR-29c-5p	mmu-miR-29c-5p	1.38113	0	0.493753	6.57842	up	0	0	8	0	0	0
AAACTCATGCATATCACATAGTTAATCCAAGTCCATGACCATTAACTAGA	mmu-miR-7241-5p	mmu-miR-7241-5p	1.52568	0	0.440561	7.24522	up	0	2	6	0	0	0
AAACTCGCAGAACAGTATGAATCGTTTGTGAAATTCACGCATGAGATCGG	mmu-miR-146a-3p	mmu-miR-146a-3p	5.22643	0	0.13411	24.1519	up	2	4	17	0	0	0
AAACTCTAGCAGCCTGAAGTATCTCACTTAGTAGATAATCGGGAGCCATG	mmu-miR-344c-5p	mmu-miR-344c-5p	1.20849	0	0.524746	5.78119	up	0	0	7	0	0	0
AAACTCTGAATTTTCTTTCTGTGTAATTATGTCTCATATGCCCCTAAGAT	mmu-miR-201-3p	mmu-miR-201-3p	1.03585	0	0.561552	4.9829	up	0	0	6	0	0	0
AAACTCTTTATTTACCGATCTCTTGAATTTTGATGATCCACTGAAAGATC	mmu-miR-6397	mmu-miR-6397	5.05078	0	0.182578	23.5406	up	0	3	25	0	0	0
AAACTGAGGACTCTGAGTTTAGGGAACTGCAGAGCATAAACAGATCGGAA	mmu-miR-370-5p	mmu-miR-370-5p	0.690566	0	0.645869	3.58617	up	0	0	4	0	0	0
AAACTGATGTGGAACTGGAGATCTCTTTACAGACCCTGGATCTAGATCGG	mmu-miR-6382	mmu-miR-6382	2.0717	0	0.405365	9.76258	up	0	0	12	0	0	0
AAACTGCCAGACTCTATTCAAAGATGGATTGCATTTTATGAATGTAGATC	mmu-miR-344d-3p	mmu-miR-344d-3p	2.0717	0	0.405365	9.76258	up	0	0	12	0	0	0
AAACTGCGAATGGCTCATTAAATCAGTTATGGTTCCTTTGGTCAGATCGG	mmu-miR-421-5p	mmu-miR-421-5p	5.39606	0	0.173023	25.1313	up	0	3	27	0	0	0
AAACTGGACCATAGAACTGCAGGGAGGATTTCACTACAGTACTGGAGATC	mmu-miR-380-5p	mmu-miR-380-5p	0.345283	0	0.783011	2.16294	up	0	0	2	0	0	0
AAACTGTACAAGGAAACAAGAATTTACTGTTGGTCTCTGTGAGATCGGAA	mmu-miR-698-3p	mmu-miR-698-3p	1.38113	0	0.493753	6.57842	up	0	0	8	0	0	0
AAACTGTACGCTAGTCTGGATCTGGACTTGGCCAAGTCCAAGCAGATCGG	mmu-miR-12182-3p	mmu-miR-12182-3p	3.10755	0	0.321528	14.5376	up	0	0	18	0	0	0
AAACTGTAGCTCCAGTGAGGTGGTGTGAAAGGTTAGCAAAGCCAAGATCG	mmu-miR-5104	mmu-miR-5104	0.345283	0	0.783011	2.16294	up	0	0	2	0	0	0
AAACTGTCTCTGTAAATTTTCTAGAAGTAGTGAACTCTGATTTCTAAGAT	mmu-miR-6989-3p	mmu-miR-6989-3p	4.83396	0	0.240802	22.4894	up	0	0	28	0	0	0
AAACTGTGAAGTCTGACAACAAGGATGATGACATTGATATTGACGCAGAT	mmu-miR-682	mmu-miR-682	2.41698	0.459821	0.611291	3.50548	up	0	0	14	0	0	2
AAACTGTGACATTCCACAGAGCTACTGCCACAATCCTTTCTTAGGGTGTC	mmu-miR-7036b-5p	mmu-miR-7036b-5p	2.73417	0	0.29585	12.8557	up	0	2	13	0	0	0
AAACTTATGTTGTTGTGAGAACTGCAGAGTTTGGCTCAGCAGATCTGTAG	mmu-miR-6960-5p	mmu-miR-6960-5p	1.03585	0	0.561552	4.9829	up	0	0	6	0	0	0
AAACTTCCAAGCCAACGGAATGGTCAGATCTCACAGGCTGAGAAGATCGG	mmu-miR-6994-3p	mmu-miR-6994-3p	6.66376	0	0.149056	30.8078	up	2	0	31	0	0	0
AAACTTGAAGAACTAAAATAACAATGCAAACCTTTAGCATTGTTTTGGCC	mmu-miR-7685-5p	mmu-miR-7685-5p	5.0066	0.459821	0.414104	7.17689	up	0	0	29	0	0	2
AAACTTGTGTGAATATGCTGCATCATCTATGTCTAACATCAAAGCAAGAT	mmu-miR-499-3p	mmu-miR-499-3p	96.4253	75.3788	0.862716	1.27994	up	39	137	216	19	94	135
AAACTTGTTCTTTATTCCTATACGTCTGTGGTTTCCAAACTTCACTAGAT	mmu-miR-135a-5p	mmu-miR-135a-5p	0.690566	0	0.645869	3.58617	up	0	0	4	0	0	0
AAAGAAATCTATGTTAGATTGTCAATCAAACTGCGGCTTTGAAGAGATCG	mmu-miR-7059-5p	mmu-miR-7059-5p	1.03585	0.689731	0.954563	1.15744	up	0	0	6	0	0	3
AAAGAAATGACTGTCTTTTTGCATAGAGTTGATTTGACTGAGCAAATAGA	mmu-miR-19a-3p	mmu-miR-19a-3p	0.690566	0	0.645869	3.58617	up	0	0	4	0	0	0
AAAGAACAAAAAAAGAAAAACACCATTTGCGTGGGGGGACTTGAATAAAG	mmu-miR-122b-3p	mmu-miR-122b-3p	2.0717	0	0.405365	9.76258	up	0	0	12	0	0	0
AAAGAACTGGAAGCTGAGAGGTCCCTTATGTCCTCCCCTGAGAGATCGGA	mmu-miR-7048-5p	mmu-miR-7048-5p	2.0436	0	0.363326	9.65614	up	0	2	9	0	0	0
AAAGAATCTCAGGACAGAATAATTCAAGATAATATAGATCGGAAGAGCAC	mmu-miR-12183-5p	mmu-miR-12183-5p	8.45943	0	0.162671	39.1699	up	0	0	49	0	0	0
AAAGAATTTTGTCAGTGTAGAGGGAAAACCCTAGGGTCACCAGGGACAAG	mmu-miR-7218-5p	mmu-miR-7218-5p	2.41698	0	0.374244	11.353	up	0	0	14	0	0	0
AAAGACACTTGGCACCAAGAACTTCCGAATTCATACTCCACCTGCAAGAT	mmu-miR-5625-5p	mmu-miR-5625-5p	1.03585	0	0.561552	4.9829	up	0	0	6	0	0	0
AAAGACAGATGAAGGAGACTCACTAACTGGCTTTTGGACCTGAATAGATC	mmu-miR-3084-3p	mmu-miR-3084-3p	4.31604	0	0.259811	20.105	up	0	0	25	0	0	0
AAAGACATGTACCTCAATGAGCTCTTCCTGTTTGCAGGACAAAGAAGATC	mmu-miR-7065-3p	mmu-miR-7065-3p	1.72641	0	0.44398	8.17132	up	0	0	10	0	0	0
AAAGACCTGGCTTCTGTGAACAACTTGCTGAAAAAGCATCAGCTAGATCG	mmu-miR-7091-3p	mmu-miR-7091-3p	2.41698	0	0.374244	11.353	up	0	0	14	0	0	0
AAAGACTAGTTCTGGCTTCTCCCCTGGGCTCTGCTGAACATTGTGAGATC	mmu-miR-7003-5p	mmu-miR-7003-5p	3.28019	0	0.310737	15.3333	up	0	0	19	0	0	0
AAAGACTCGAGACAACTGAAAGCTGGCTGCCATGCAAAGCCCCTGAAAGC	mmu-miR-6928-5p	mmu-miR-6928-5p	1.18039	0	0.515091	5.62827	up	0	2	4	0	0	0
AAAGACTCTTCTGACCAGAACTTCGACTACATGTTCAAGTTGCAAGATCG	mmu-miR-8120	mmu-miR-8120	2.0717	0	0.405365	9.76258	up	0	0	12	0	0	0
AAAGACTGACTTCTGCTTGTGGGGTGAGGTGTGGATGATGACAGATCGGA	mmu-miR-6943-5p	mmu-miR-6943-5p	1.38113	0	0.493753	6.57842	up	0	0	8	0	0	0
AAAGACTGGACTGGCCCAAAGGAACTCTACACCCCTAACCAGATCGGAAG	mmu-miR-6363	mmu-miR-6363	3.10755	0	0.321528	14.5376	up	0	0	18	0	0	0
AAAGACTGTGTCAATAGCATTTAATAATTTGCTTTACCTCCCAGATCGGA	mmu-miR-7019-5p	mmu-miR-7019-5p	5.0066	0	0.235002	23.2843	up	0	0	29	0	0	0
AAAGACTTTGGAGGGCTCAGTTCTAAGTAGAATGTGTTCCTGAAAGATCG	mmu-miR-1198-5p	mmu-miR-1198-5p	4.14339	0	0.266944	19.3101	up	0	0	24	0	0	0
AAAGACTTTGTTGTTGCAGTCTTCTGGGGGAGGCAGATCTGCTTAACACA	mmu-miR-3110-5p	mmu-miR-3110-5p	1.38113	0	0.493753	6.57842	up	0	0	8	0	0	0
AAAGAGAGTTGGAAGATTTTCCTGTACTTGGAATTGACTGTGAGATCGGA	mmu-miR-6928-3p	mmu-miR-6928-3p	8.01679	0	0.0907327	37.1018	up	2	2	36	0	0	0
AAAGATATATTGAGTGTAGAGCAGGATAGAGTACCTCTTTAAGAGATCGG	mmu-miR-701-3p	mmu-miR-701-3p	2.41698	0	0.374244	11.353	up	0	0	14	0	0	0
AAAGATGGCTCTAGAGAACTCCTATTTCGGTACTTGACCGGAAGAAAAGA	mmu-miR-7061-5p	mmu-miR-7061-5p	2.76226	0	0.346187	12.9451	up	0	0	16	0	0	0
AAAGATGGTTATTTTTCTACTGCAGAAATGCCTTGGACAAAACCAGTTGC	mmu-miR-147-5p	mmu-miR-147-5p	1.31187	0	0.530723	5.64147	up	2	0	0	0	0	0
AAAGATTATATATAAGTACACTGTAGCTGTCTTCAGACACTCCAGATCGG	mmu-miR-7062-5p	mmu-miR-7062-5p	2.76226	0	0.346187	12.9451	up	0	0	16	0	0	0
AAAGCAAAAACACGTTGACTTTTTCCAGAGATAGGCCTTTTGTCCAGATC	mmu-miR-7227-5p	mmu-miR-7227-5p	15.1775	6.59104	0.630485	2.21842	up	6	17	41	0	27	6
AAAGCACCAAAAAAGGGCTGAAGCCGTCTCTGTAGCATTTTCCCCAAAGA	mmu-miR-3092-5p	mmu-miR-3092-5p	2.0717	0	0.405365	9.76258	up	0	0	12	0	0	0
AAAGCAGGCCCGAGCCGCCTGGATACCGCAGCTAGGAATAATGGAAAGAT	mmu-miR-6920-5p	mmu-miR-6920-5p	8.1548	0	0.0875799	37.6526	up	3	2	33	0	0	0
AAAGCAGGGCCTGGGGGGCCCTTGGACTCTAGAGGAGCAGCTTGTCTGCT	mmu-miR-7017-3p	mmu-miR-7017-3p	0.345283	0	0.783011	2.16294	up	0	0	2	0	0	0
AAAGCATATGATCATTCACCAAGAAAGACGGCAGAAGCTGATGGAAGAAG	mmu-miR-377-5p	mmu-miR-377-5p	56.8874	0.459821	NA	80.7315	up	0	6	321	0	0	2
AAAGCATCTGGCCTACACCCAGAAGATTTCATGACCAATGAACACTCTGA	mmu-miR-193a-3p	mmu-miR-193a-3p	8.11415	0.579064	0.341887	9.74966	up	0	0	47	0	3	0
AAAGCCAGAACTTTTATGACAGTGGTCCTTAACCTTCCCAATGCTGCGAC	mmu-miR-5623-3p	mmu-miR-5623-3p	2.24434	0	0.389026	10.5579	up	0	0	13	0	0	0
AAAGCCATTGCTTGGACTTGTGACTTTGTGGGTAGTTACCACAAGTAGAT	mmu-miR-193b-3p	mmu-miR-193b-3p	1.38113	0	0.493753	6.57842	up	0	0	8	0	0	0
AAAGCCCCACCACGGTCTTGTGGTGATGAGGCAGGACCTGTACACACAGA	mmu-miR-7070-5p	mmu-miR-7070-5p	2.0717	0	0.405365	9.76258	up	0	0	12	0	0	0
AAAGCCGATTTCAAACGTGAATTCTGTGTGACTGATTGCAGAGCTGTTTA	mmu-miR-29c-3p	mmu-miR-29c-3p	0.690566	0	0.645869	3.58617	up	0	0	4	0	0	0
AAAGCCGTGGCAGCTGGGAACTCATGTAGACAAGAGGATGTAATTGAGAT	mmu-miR-7072-5p	mmu-miR-7072-5p	5.47135	2.96052	0.745911	1.73152	up	2	5	17	0	7	7
AAAGCCTGTGAGTGAGAACACAAGGCTGGCTGTGGGCTCTTGTGCTAGAT	mmu-miR-7b-3p	mmu-miR-7b-3p	2.76226	0	0.346187	12.9451	up	0	0	16	0	0	0
AAAGCGACTTTAGTCCTGAGCTCTTGTGAGGAAAGGCATTGGCTTTATCC	mmu-miR-1970b-5p	mmu-miR-1970b-5p	1.55377	0	0.467151	7.37511	up	0	0	9	0	0	0
AAAGCGACTTTGCCTCCACCTTCCGGCTGCTCACAGTGTTTGCCAGATCG	mmu-miR-7052-5p	mmu-miR-7052-5p	1.72641	0.919641	0.862166	1.53772	up	0	0	10	0	0	4
AAAGCGTCCGAGCCAGAGGCTCAGGGAGAAGTCACTGCTTGTTCTGATCA	mmu-miR-12200-5p	mmu-miR-12200-5p	3.10755	0	0.321528	14.5376	up	0	0	18	0	0	0
AAAGCTAAATGGCTTGAAAACAGAGGACACAAAGCTGAGAGATTAGATCG	mmu-miR-7043-3p	mmu-miR-7043-3p	4.83396	1.99542	0.699801	2.30934	up	0	0	28	0	2	7
AAAGCTGCGCAGATCTTGACAAATGGCTACATGGCCTGGAGAGCAGATCG	mmu-miR-3569-5p	mmu-miR-3569-5p	3.62547	0	0.291351	16.9245	up	0	0	21	0	0	0
AAAGCTTCCTCAGGTTCAGTGGCTCCGTCTCCCCCATCTCTCCCTGTCAG	mmu-miR-12203-3p	mmu-miR-12203-3p	23.3478	11.1879	0.620534	2.06791	up	14	24	48	2	27	14
AAAGCTTCTGTAATGAGACAATGAATGTGCTGTGTTTAAATAAGTAAGAT	mmu-miR-181d-5p	mmu-miR-181d-5p	0.690566	0	0.645869	3.58617	up	0	0	4	0	0	0
AAAGGAAACTGACTAGAAAATTGTGTGCCCACGGTGACACTGCTGAGATC	mmu-miR-6897-5p	mmu-miR-6897-5p	1.03585	0	0.561552	4.9829	up	0	0	6	0	0	0
AAAGGAATTGACGGAAGGGCACCACCAGGAGTGGAGCCTGCGGCTAGATC	mmu-miR-328-3p	mmu-miR-328-3p	3.59737	0	0.241068	16.8433	up	0	2	18	0	0	0
AAAGGACAAGAGAAATAGAGCCACCTTACAAATAAGCGCTCTCAACTTAG	mmu-miR-12193-5p	mmu-miR-12193-5p	2.0717	0	0.405365	9.76258	up	0	0	12	0	0	0
AAAGGACCCTAGGGACAGTAGAGACAGCAAGGTCTACGCAATGACTGAGA	mmu-miR-6934-5p	mmu-miR-6934-5p	1.18039	0	0.515091	5.62827	up	0	2	4	0	0	0
AAAGGACCCTCTGGCTGTGGACAAAATAATGAAGGACCTGGACCAGAGAT	mmu-miR-12180-3p	mmu-miR-12180-3p	5.15115	0.459821	0.356306	7.41492	up	0	2	27	0	0	2
AAAGGACGAAAGAAGCTGTCTCCATCTTGTCGGCACGCGCCGAGCAGATC	mmu-miR-1969	mmu-miR-1969	1.72641	0	0.44398	8.17132	up	0	0	10	0	0	0
AAAGGACTTTCTGTGAAGTCTGTAGGACTGTGTACTCACGCCAGAGATCG	mmu-miR-7089-5p	mmu-miR-7089-5p	4.14339	0	0.266944	19.3101	up	0	0	24	0	0	0
AAAGGAGGACAAAGATCCCTGTGCTAACGGACAGGACTGTAGTCTAAGAT	mmu-miR-6999-3p	mmu-miR-6999-3p	2.0717	0	0.405365	9.76258	up	0	0	12	0	0	0
AAAGGATAAAGATACTTATGGTTGAAGGATGATGACAGTGCAAAGTTAGA	mmu-miR-133b-3p	mmu-miR-133b-3p	1.38113	0	0.493753	6.57842	up	0	0	8	0	0	0
AAAGGGAAAGGTGACCATTCCCAAAAGATCAGGATGGCCTGTTGGCAAGA	mmu-miR-3473h-5p	mmu-miR-3473h-5p	1.55377	0	0.467151	7.37511	up	0	0	9	0	0	0
AAAGGGAGACTGTGTTCCTCCTGTGGTTCTCACCTCTAACAGCATTGTAG	mmu-miR-1960	mmu-miR-1960	2.0717	0	0.405365	9.76258	up	0	0	12	0	0	0
AAAGGGCTTAAGGCTGAGGATTTGAAGTTACTCAGAGTGAAACTGAGATC	mmu-miR-761	mmu-miR-761	0.863207	0	0.602004	4.24879	up	0	0	5	0	0	0
AAAGGGGGCCGCCCTCTCGCCCGTCACGTTGAACGCACGTTCGTGTGGAG	mmu-miR-1900	mmu-miR-1900	2.11587	0	0.35317	9.98009	up	0	3	8	0	0	0
AAAGGTGATGACATAAAATTCATGCTCAATAGGATTACGCTGAGATCGGA	mmu-miR-590-3p	mmu-miR-590-3p	9.75627	17.2636	0.750056	-1.72386	down	0	6	48	8	18	12
AAAGGTGTGCCTTGTGTCTGTGCTTCTCCGCTCTCTGAAAGGATAGATCG	mmu-miR-7021-3p	mmu-miR-7021-3p	5.49643	0.772085	0.435925	5.39083	up	0	2	29	0	4	0
AAAGTAAAAACCCCTTGAGAATTAAAATGAACGAAAATCTATTTGCCTCA	mmu-miR-7214-3p	mmu-miR-7214-3p	8.25869	4.13636	0.724864	2.18412	up	0	2	45	3	0	0
AAAGTAAGAAATTCATAGTAATTGAGAACAAATTTTAGGGGGACTCTGAG	mmu-miR-26b-3p	mmu-miR-26b-3p	1.72641	0	0.44398	8.17132	up	0	0	10	0	0	0
AAAGTAAGTTTGATTGATCGCTGAACATAGTCATGTATTGCTAGATCGGA	mmu-miR-8118	mmu-miR-8118	14.2761	7.0706	0.685862	1.94179	up	10	16	22	0	14	19
AAAGTATCCAAGGAGCTAAAGAGATCTGCAACCCTGTAGGTGCAACAGAT	mmu-miR-5104b-5p	mmu-miR-5104b-5p	4.48868	0	0.253101	20.8999	up	0	0	26	0	0	0
AAAGTATCCATCAGCGAGCAGTGCTAACTGTAGATCATCTCTGCTGGCAG	mmu-miR-6357	mmu-miR-6357	2.0717	0	0.405365	9.76258	up	0	0	12	0	0	0
AAAGTCTGAAGGTGTGAATGTGAGCCTAGTGTGTTGGAACCACACAAGAT	mmu-miR-690	mmu-miR-690	2.41698	0	0.374244	11.353	up	0	0	14	0	0	0
AAAGTGAAGTTGGAGTCACTCTGCCGGGGCCCGGATGAGGCGCTGCAGAT	mmu-miR-7676-3p	mmu-miR-7676-3p	0.690566	0	0.645869	3.58617	up	0	0	4	0	0	0
AAAGTGAATTCTTGGTCTTGTAGGTCATCAGCCTCATTGCTGACTCAGAT	mmu-miR-340-5p	mmu-miR-340-5p	1.52568	0	0.440561	7.24522	up	0	2	6	0	0	0
AAAGTGATGACATAAAATTCATGCTCAATAGGATTAGGCTGAGGCCCAGA	mmu-miR-6988-5p	mmu-miR-6988-5p	12.2897	0	0.0814848	56.8437	up	0	10	57	0	0	0
AAAGTGCAAAAAGGTGCATGACGCGCTGGAGGACTTCCCCAAGAGAGATC	mmu-miR-3544-3p	mmu-miR-3544-3p	1.55377	0	0.467151	7.37511	up	0	0	9	0	0	0
AAAGTGCTTAACAAAAGCAGACTGATCTCTGAATTCTTTTCAATGTAGAT	mmu-miR-221-5p	mmu-miR-221-5p	1.72641	0	0.44398	8.17132	up	0	0	10	0	0	0
AAAGTGGAAAGCCTTAGCAGGCTGCTGACAAGGATTATATGAAAGATCGG	mmu-miR-7651-5p	mmu-miR-7651-5p	3.79811	0	0.28266	17.7198	up	0	0	22	0	0	0
AAAGTGTGCAGCTGGTTGGAACATGCGATTTAGAGCTGTGGAATCCTAGA	mmu-miR-6939-5p	mmu-miR-6939-5p	2.56152	0.459821	0.552094	3.73081	up	0	2	12	0	0	2
AAAGTGTTTTCTCTGCAGGGTCCCTCATGTGCTGTGGATTTATGTCAGAT	mmu-miR-1668	mmu-miR-1668	4.31604	0	0.259811	20.105	up	0	0	25	0	0	0
AAAGTGTTTTGTGGTATTCCAAAGCTTGAAGGTGACTAGGATTCTCAGAT	mmu-miR-879-3p	mmu-miR-879-3p	1.89906	0	0.423556	8.96703	up	0	0	11	0	0	0
AAAGTTCCTGTCTCCTCTGAGCATCATATTCTCCTGTTCATTCAGATCGG	mmu-miR-8103	mmu-miR-8103	13.0646	6.0211	0.641382	2.28606	up	0	4	70	3	5	4
AAAGTTCTCTGGCTTGGGATTTTAGACAGAATAAACTCCAGATGAGATCG	mmu-miR-1953	mmu-miR-1953	2.76226	0	0.346187	12.9451	up	0	0	16	0	0	0
AAAGTTGCTGCAGTTAAAAAGCTCGTAGTTGGATCTTGGGAGCAGATCGG	mmu-miR-6970-5p	mmu-miR-6970-5p	6.56037	0	0.194952	30.4342	up	0	0	38	0	0	0
AAAGTTGGAATGTGCCAGGTGTTTTTTGCTCACTTACAGTAGTAAACAGA	mmu-miR-7660-3p	mmu-miR-7660-3p	13.7401	6.72144	0.679444	1.97138	up	6	21	27	0	11	20
AAAGTTGTTTCTATCACGTTTCCCGTTCACTGTGTAAAAGAATCATGGAA	mmu-miR-6335	mmu-miR-6335	18.1119	18.8007	0.973511	-1.0501	down	11	17	39	2	45	32
AAAGTTTCAACTTATTGTGCTATTTTTTCAACAAGAAAAGTAAGTATACA	mmu-miR-16-2-3p	mmu-miR-16-2-3p	0	1.03888	0.45268	-7.62552	down	0	0	0	0	3	2
AAAGTTTGGAGCTGAGACAAAGGATGGACCATCTAGAGACTGCCAGATCG	mmu-miR-3057-5p	mmu-miR-3057-5p	5.17924	0.689731	0.475699	5.57472	up	0	0	30	0	0	3
AAATAAAAGTTTACGTGGACAAAGAGATAAACAGCTCCTGGTATAAGATC	mmu-miR-2139	mmu-miR-2139	1.72641	0	0.44398	8.17132	up	0	0	10	0	0	0
AAATAACAAACAGCTGCACACAACATTGAACTGGGAAACATCCTAGATCG	mmu-miR-12205-3p	mmu-miR-12205-3p	3.28019	0	0.310737	15.3333	up	0	0	19	0	0	0
AAATAATGTGTGGGACTTTTGCATTCAACTGTGTTAATTAGGCAAAAGAT	mmu-miR-450a-2-3p	mmu-miR-450a-2-3p	12.5496	1.14955	0.252596	9.10477	up	2	5	58	0	0	5
AAATAATTAAAACTAATTCTGTGTGTGATATCGTTCCCTGACAGATCGGA	mmu-miR-32-3p	mmu-miR-32-3p	1.20849	0	0.524746	5.78119	up	0	0	7	0	0	0
AAATACAAGTCCCAGTTTGAAGCTCAGAAGATCTGCTATGAACACAGGCT	mmu-miR-7a-2-3p	mmu-miR-7a-2-3p	1.03585	0	0.561552	4.9829	up	0	0	6	0	0	0
AAATACGGTGCATAGAAACTGACTGTGAGCTGACTCCATTCAAGATCGGA	mmu-miR-679-5p	mmu-miR-679-5p	2.24434	0	0.389026	10.5579	up	0	0	13	0	0	0
AAATACTTGCATGAACTCCGTGGGAACTAAAGAAAGAACCGGACAGTAGA	mmu-miR-3068-5p	mmu-miR-3068-5p	1.20849	0	0.524746	5.78119	up	0	0	7	0	0	0
AAATACTTTGCTCCGGACGTGGTGCCTTGTGCTTCATAGCTTAACACAGA	mmu-miR-92b-5p	mmu-miR-92b-5p	0.345283	0	0.783011	2.16294	up	0	0	2	0	0	0
AAATAGACCGTCTGGTATTATAAAGCCTGTGTGTGCGGGAGCCTAGATCG	mmu-miR-466d-5p	mmu-miR-466d-5p	0.690566	0	0.645869	3.58617	up	0	0	4	0	0	0
AAATAGTGACAAATGCACAAGTGGATGATTTCACAGCCTGAATGTAGATC	mmu-miR-7663-5p	mmu-miR-7663-5p	3.39663	0	0.248308	15.9033	up	0	4	14	0	0	0
AAATATACTCACCGTGGACTGCAGTGATGTCAGTTAGGACCCTGGGCAGA	mmu-miR-6359	mmu-miR-6359	0.690566	0	0.645869	3.58617	up	0	0	4	0	0	0
AAATATATTTTCTACTGTAAAATGGAATCATAAAACTGAATCAAGATCGG	mmu-miR-133a-5p	mmu-miR-133a-5p	0.345283	0	0.783011	2.16294	up	0	0	2	0	0	0
AAATATCAGTGAGGAGAAAGGAACGCATCCCGGGCGACTGCCACTCAGAT	mmu-miR-6975-3p	mmu-miR-6975-3p	3.10755	0	0.321528	14.5376	up	0	0	18	0	0	0
AAATATTTGTGGATGTATTATACATGACACCCAGGAAGACGTAGACAAGA	mmu-miR-669m-3p	mmu-miR-669m-3p	1.55377	0	0.467151	7.37511	up	0	0	9	0	0	0
AAATCAAGACACTGGAGGGGTAGTTAATTCTGAGCCATCTCATCAGATCG	mmu-miR-3473b	mmu-miR-3473b	3.10755	0	0.321528	14.5376	up	0	0	18	0	0	0
AAATCAAGTAGCAAACCTGGACATACTTTGTTTGCCTGAGACACTGTGTA	mmu-miR-7092-3p	mmu-miR-7092-3p	8.18943	0	0.0888243	37.8998	up	2	2	37	0	0	0
AAATCACTGAGAACTGTGAAGACTCCATTGGCGTTGATGGACAGCAGATC	mmu-miR-12188-3p	mmu-miR-12188-3p	1.20849	0	0.524746	5.78119	up	0	0	7	0	0	0
AAATCAGTTATGGTTCCTTTGGTCGCTCGCTCCTCTCCTACTTGAGATCG	mmu-miR-3569-3p	mmu-miR-3569-3p	19.653	0	NA	90.7108	up	0	2	111	0	0	0
AAATCCATTAGCGACGTGGCGTCTCCTATTAGATCTTTCCGGACAGATCG	mmu-miR-7078-5p	mmu-miR-7078-5p	1.55377	0.459821	0.744856	2.27739	up	0	0	9	0	0	2
AAATCCGAGTCAAGTGAGGACGCTGGGGGCTGGCCCTGTGGCTCACCCCA	mmu-miR-6939-3p	mmu-miR-6939-3p	1.38113	0	0.493753	6.57842	up	0	0	8	0	0	0
AAATCCTATCAGTGTCAACAGTGTGGTAAAATCTTCAGACGTTAAGATCG	mmu-miR-497b	mmu-miR-497b	5.69717	4.13636	0.871013	1.48749	up	0	0	33	3	0	0
AAATCTATCGAAGCTCTTTTAACGTAATGGGTGACAATGTCACATGAGAT	mmu-miR-6902-5p	mmu-miR-6902-5p	2.41698	0.579064	0.659272	2.95459	up	0	0	14	0	3	0
AAATCTGTTGACCTGCATACCCATCTCCATCCATATCCAAGGGTGATTTT	mmu-miR-6916-5p	mmu-miR-6916-5p	2.24434	0	0.389026	10.5579	up	0	0	13	0	0	0
AAATGAACTGTGTGAAGCTGATGGAAACTGCATTTGTTTTTTTCAAGATC	mmu-miR-293-5p	mmu-miR-293-5p	13.8113	2.75757	NA	5.55814	up	0	0	80	2	0	0
AAATGACAATGTTTAAGAAATCCTGATTGAGCTGCCTCTGGTGGCACAAG	mmu-miR-7669-3p	mmu-miR-7669-3p	3.28019	0	0.310737	15.3333	up	0	0	19	0	0	0
AAATGAGAACGGAAAGGCTGTATATACGTAGAGCTCGCTATATAGCAAGA	mmu-miR-488-3p	mmu-miR-488-3p	3.10755	0	0.321528	14.5376	up	0	0	18	0	0	0
AAATGAGCTTCTGACCTAGAACAGCTCTGTGGCTGTGCTTTAGATCGGAA	mmu-miR-7030-5p	mmu-miR-7030-5p	0.690566	0	0.645869	3.58617	up	0	0	4	0	0	0
AAATGATCTTCAGGCTCAGGCAAGAGCTCACCGAATTGGACAGATCGGAA	mmu-miR-7220-5p	mmu-miR-7220-5p	2.41698	0	0.374244	11.353	up	0	0	14	0	0	0
AAATGATGAATGGACATAATTATGCTAACAGACTGAGCATCTAGAGATCG	mmu-miR-155-3p	mmu-miR-155-3p	2.53343	0	0.309699	11.9071	up	0	4	9	0	0	0
AAATGCACATGATAAAAGTGCCCATGGCTGTTCAACTCAAACAGATCGGA	mmu-miR-590-5p	mmu-miR-590-5p	2.9349	0	0.333333	13.7415	up	0	0	17	0	0	0
AAATGCGGGAAACTCGACTGCATAATTTGTGGTAGTGGGGGACTAGATCG	mmu-miR-6931-5p	mmu-miR-6931-5p	8.97735	0	0.155824	41.5521	up	0	0	52	0	0	0
AAATGCGGGAAACTCGACTGCATAATTTGTGGTAGTGGGGGACTGAGATC	mmu-miR-6941-5p	mmu-miR-6941-5p	40.0528	0	NA	4.30966e+06	up	0	0	232	0	0	0
AAATGGATGTGTAGGAGGGAGTCACCGGGTCCTCTGGTAAGCTGAAAGAT	mmu-miR-6392-3p	mmu-miR-6392-3p	0.690566	0	0.645869	3.58617	up	0	0	4	0	0	0
AAATGGCTGAGTAAGCATTAGACTGTAAATCTAAACACAGAGGTTAGATC	mmu-miR-3086-3p	mmu-miR-3086-3p	14.1345	2.75892	0.412115	4.84978	up	4	4	61	0	0	12
AAATGGTCTGAAGAAACAGGCTGGAGTAGCCATTCTAATAGATCGGAAGA	mmu-miR-6997-5p	mmu-miR-6997-5p	4.25984	0	0.207757	19.8891	up	0	4	19	0	0	0
AAATGGTTTTTCTAGGAAAGTGATAGGAGATAGAGACTCCCAGAAAGATC	mmu-miR-1958	mmu-miR-1958	2.58962	0	0.360263	12.1484	up	0	0	15	0	0	0
AAATGTAGACACTGCAGCAACTCAGCTATGTAAATCGGGTTTATCAGATC	mmu-miR-21b	mmu-miR-21b	1.20849	0	0.524746	5.78119	up	0	0	7	0	0	0
AAATGTCTCAAAGTGACCTTGGCCTCTGTGGACCCTTTATGGGCAGAAGA	mmu-miR-7077-5p	mmu-miR-7077-5p	1.03585	0	0.561552	4.9829	up	0	0	6	0	0	0
AAATGTCTCTGCAGCCACATCTGTTGGCTGAACACTCTTTACTTTGAAAG	mmu-miR-693-3p	mmu-miR-693-3p	4.28794	0	0.210467	20.0281	up	0	2	22	0	0	0
AAATGTGCTTGGACATCTTACTGAAATGCTCTGAAGATTTGAAAAGATCG	mmu-miR-1291	mmu-miR-1291	13.0646	0.459821	0.173223	18.6412	up	0	4	70	0	0	2
AAATGTGGTTTAGACACTACCCAGTGTGAGGACTGTGGTGGAGGACTCAG	mmu-miR-878-3p	mmu-miR-878-3p	22.5519	27.6355	0.898358	-1.23598	down	8	34	52	0	86	48
AAATGTTTCCTTTTGGTTTTCTAACAATCGCACTGACAGGACAGATCGGA	mmu-miR-7681-3p	mmu-miR-7681-3p	3.28019	0	0.310737	15.3333	up	0	0	19	0	0	0
AAATTAAAACGTTTGATGAACTTGAGCAAGAAGCAAAGCAGAAGATCGGA	mmu-miR-3104-3p	mmu-miR-3104-3p	1.20849	0	0.524746	5.78119	up	0	0	7	0	0	0
AAATTAGATCAAAGACCTTAATTTAAAACTTGAAATGCTGAAATAGATCG	mmu-miR-701-5p	mmu-miR-701-5p	1.38113	0	0.493753	6.57842	up	0	0	8	0	0	0
AAATTATAAACTGAGATCTTAAAGAGGACTTGGAGAAAGTACATCCTAGA	mmu-miR-378c	mmu-miR-378c	2.0717	0	0.405365	9.76258	up	0	0	12	0	0	0
AAATTCAAATGGACCGAATTGTCAGTGGTCTGGGCTTGAGATTAGAACCC	mmu-miR-129b-3p	mmu-miR-129b-3p	1.89906	0	0.423556	8.96703	up	0	0	11	0	0	0
AAATTCTCTGCTAAGACTTTTTCAGGTGGACATAACAGACTTGGCCAGAT	mmu-miR-12195-5p	mmu-miR-12195-5p	3.03829	0	0.280101	13.9346	up	2	0	10	0	0	0
AAATTGAAGAATTGCAACAGCGGAAGGAAGCTGATCTGAAAGCCCAGATC	mmu-miR-3099-5p	mmu-miR-3099-5p	0.863207	0	0.602004	4.24879	up	0	0	5	0	0	0
AAATTGGAAATAGATACAATAAAGAAATCACAAAGGGAGCCAACCCTTGA	mmu-miR-29a-5p	mmu-miR-29a-5p	1.03585	0	0.561552	4.9829	up	0	0	6	0	0	0
AAATTTGTTTTGAGGTGCTAGGAATTGAACTCTGGGCCAAGACAGATCGG	mmu-miR-3071-3p	mmu-miR-3071-3p	0.690566	0	0.645869	3.58617	up	0	0	4	0	0	0
AACAAAAAAAAAACCCGACTCTTGACTAATAGCCGTAGAGCAGAGCAGAT	mmu-miR-8093	mmu-miR-8093	1.55377	0.386043	0.713743	2.53276	up	0	0	9	0	2	0
AACAAAAACAAGGAGCAGAGACTGCGTGCCCCAGATCTGGAGTATCTCCA	mmu-miR-7024-3p	mmu-miR-7024-3p	1.72641	0	0.44398	8.17132	up	0	0	10	0	0	0
AACAAAAAGGGTCAGCTGCTTCTGTCCATTGGTTGGGTGCAGATCGGAAG	mmu-miR-7227-3p	mmu-miR-7227-3p	3.34894	0	0.261027	15.232	up	3	0	8	0	0	0
AACAAACAAACAAAAAGGAGTTGTGGAGTTGGCCACGTGAGACTAGATCG	mmu-miR-1192	mmu-miR-1192	4.66132	0	0.246776	21.6947	up	0	0	27	0	0	0
AACAAACAGCAGAAGTTTTTTAAAACTAAAATGTAGGGAGTGGGGAGATG	mmu-miR-7059-3p	mmu-miR-7059-3p	1.55377	0	0.467151	7.37511	up	0	0	9	0	0	0
AACAAACCGGGCAATATTGTGTTCAGTTCAAGCTGTGAAGAAAAAGATCG	mmu-miR-6951-3p	mmu-miR-6951-3p	5.22342	0	0.177667	24.336	up	0	3	26	0	0	0
AACAAACCGGGCCCCCTTCGACCTGACAGAAGGAGAATCAGAATTAAGAT	mmu-miR-376a-5p	mmu-miR-376a-5p	2.21624	0	0.343534	10.4573	up	0	2	10	0	0	0
AACAAAGACAGACCTGACTTCCCTCAATGATGGACCATACGAAGGAAAGA	mmu-miR-703	mmu-miR-703	2.0717	0	0.405365	9.76258	up	0	0	12	0	0	0
AACAAAGCCGGCAGTGAACTCCTGGAGTCTAGCGCTGGAGATGACGCTAG	mmu-miR-7033-5p	mmu-miR-7033-5p	2.76226	0	0.346187	12.9451	up	0	0	16	0	0	0
AACAAATCGAAGACCTTGAGAATAAAATAAAAGAGATACATAAAGATCGG	mmu-miR-7064-3p	mmu-miR-7064-3p	0.345283	0	0.783011	2.16294	up	0	0	2	0	0	0
AACAAATGGGTCAAACATCCCAGACGGCAGAGATAGAGTGACGGTGTGTA	mmu-miR-6933-3p	mmu-miR-6933-3p	0.345283	0	0.783011	2.16294	up	0	0	2	0	0	0
AACAACCCAAAGTGCGTGGTTGGCTTCTGGCTAGTCTTGACGGTCAGATC	mmu-miR-344h-5p	mmu-miR-344h-5p	0.690566	0	0.645869	3.58617	up	0	0	4	0	0	0
AACAACTCTGACACCAAACTTGTCCTTATGATCTCTCTAAAGTCACGGTC	mmu-miR-7663-3p	mmu-miR-7663-3p	1.55377	0	0.467151	7.37511	up	0	0	9	0	0	0
AACAAGAATGGAGAATGAATACAGTTGTTGACCTGTGACTACAAGAGATC	mmu-miR-582-5p	mmu-miR-582-5p	1.89906	0	0.423556	8.96703	up	0	0	11	0	0	0
AACAAGACAGGCGGTTCTCTGAACCCAACATGTCACCCTCACGAGATCGG	mmu-miR-7069-5p	mmu-miR-7069-5p	3.21093	0	0.268404	14.7472	up	2	0	11	0	0	0
AACAAGCTCCGAGTGTTGGACCCAGAGGTCACCCAGCAGACTGTGGAGAT	mmu-miR-221-3p	mmu-miR-221-3p	1.20849	0	0.524746	5.78119	up	0	0	7	0	0	0
AACAAGCTGCAGATTTGATTGATGCTGAGCAGAGAATGAAGAAATAGATC	mmu-miR-7675-5p	mmu-miR-7675-5p	6.14583	0	0.15942	28.4111	up	2	0	28	0	0	0
AACAAGTACCGTAAGGGAAAGTTGAAAAGAACTTTGAAGAGAGAGAGATC	mmu-miR-6896-3p	mmu-miR-6896-3p	3.62547	0	0.291351	16.9245	up	0	0	21	0	0	0
AACAATAAGCTGCTCTGTGAGGACTGTACTGAAAAGAGATCGGAAGAGCA	mmu-miR-6998-3p	mmu-miR-6998-3p	8.77963	2.07777	0.433092	3.88955	up	2	3	39	0	6	4
AACACAAAAGATTATGTAAATGTGAGTGTATATGTACTGATGGACAGATC	mmu-miR-6907-3p	mmu-miR-6907-3p	2.41698	0	0.374244	11.353	up	0	0	14	0	0	0
AACACAATAAAATTGTTTGCTTTTGAAGAGATGGGAACACAGATCGGAAG	mmu-miR-6969-3p	mmu-miR-6969-3p	1.20849	0	0.524746	5.78119	up	0	0	7	0	0	0
AACACAATAGGACTGTGAGTACACATAGGAACTCATAGAGATCGGAAGAG	mmu-miR-3473f	mmu-miR-3473f	3.45283	0.689731	0.587198	3.73792	up	0	0	20	0	0	3
AACACACGGTGCCAGAAGATCTGCGACCAGTGGGATAACCTGGGCTCTCT	mmu-miR-7646-3p	mmu-miR-7646-3p	2.58962	0	0.360263	12.1484	up	0	0	15	0	0	0
AACACATGATCTAGGAGGCTGCTGACCTCCAACAGGAATTTCACCACTAG	mmu-let-7a-2-3p	mmu-let-7a-2-3p	8.45943	0	0.162671	39.1699	up	0	0	49	0	0	0
AACACCAGCCACCAGCAGGATGCTTGTGAGGCACTGAAGAACTGAGATCG	mmu-miR-22-5p	mmu-miR-22-5p	2.41698	0	0.374244	11.353	up	0	0	14	0	0	0
AACACCCTTTCTTAACTCGGAAGTGGGACGCAGATGAAGACGTGAGATCG	mmu-miR-1942	mmu-miR-1942	2.24434	0	0.389026	10.5579	up	0	0	13	0	0	0
AACACGAGCAGACAGATCCCTATGTCCAGCAGATTGCTGTGGCCATTCTA	mmu-miR-7018-5p	mmu-miR-7018-5p	1.38113	0	0.493753	6.57842	up	0	0	8	0	0	0
AACACGATAGCTGAGAAACAAGAGCAAGCCCGGTGGAGATGCAGGATTGA	mmu-miR-3105-5p	mmu-miR-3105-5p	0.690566	0	0.645869	3.58617	up	0	0	4	0	0	0
AACACGGGAAACCTCACCCGGCCCGGACACGGACAGGATTGACAAGATCG	mmu-miR-494-3p	mmu-miR-494-3p	82.596	5.51514	NA	16.1339	up	6	23	423	4	0	0
AACACTCAGACTGTGCCTTCATGGTGGACAACGAAGCCATTTATAGATCG	mmu-miR-713	mmu-miR-713	1.89906	0	0.423556	8.96703	up	0	0	11	0	0	0
AACACTGCTGTGAGGAACTGACAAGGAGACATGTAGTGGGACATGCAGAT	mmu-miR-6993-3p	mmu-miR-6993-3p	0.690566	0	0.645869	3.58617	up	0	0	4	0	0	0
AACACTGGACCTTTGGAAGAGCAGTCGGGTACTCTTACACACTGAGCCAG	mmu-miR-7686-5p	mmu-miR-7686-5p	6.49112	0.579064	0.343739	7.76713	up	2	0	30	0	3	0
AACACTGTAGCTTGAGAGCAAAGAAACGAAACAATATCCCAGAATGAGAT	mmu-miR-3069-5p	mmu-miR-3069-5p	2.0717	0	0.405365	9.76258	up	0	0	12	0	0	0
AACACTGTTGGACCTTGGTTTCTGTGACGTGGACGCAGGGCTGAGATCGG	mmu-miR-1956	mmu-miR-1956	1.89906	0	0.423556	8.96703	up	0	0	11	0	0	0
AACACTTATTATTATTACCCGATGAGGGAACCAAACTGAACGCCAGATCG	mmu-miR-7651-3p	mmu-miR-7651-3p	2.76226	0.459821	0.572425	3.99573	up	0	0	16	0	0	2
AACACTTGTTTCAGGAACTCCGACCCCTCATGTCCTCTTCTCCTTTCCTT	mmu-miR-7010-3p	mmu-miR-7010-3p	4.66132	0	0.246776	21.6947	up	0	0	27	0	0	0
AACAGAAGAAAAAGAGCCTAAGAAAAGGCATAAGAAACAGAAATAGGCAC	mmu-miR-195b	mmu-miR-195b	1.03585	0	0.561552	4.9829	up	0	0	6	0	0	0
AACAGACAGTATTACGGTGGCGAAAACTCAGTGTAGGGCGATAAGAAAGA	mmu-miR-429-3p	mmu-miR-429-3p	1.55377	0.689731	0.830034	1.71271	up	0	0	9	0	0	3
AACAGAGACCTAGATTCTGAATTCGAAGACTTGGCGAGTGATGTCAAGAT	mmu-miR-1843b-5p	mmu-miR-1843b-5p	1.03585	0	0.561552	4.9829	up	0	0	6	0	0	0
AACAGAGAGCCACGTAGAATTGAACAAGGGTCTGGAGAGGCCCCAGAGAT	mmu-miR-345-3p	mmu-miR-345-3p	2.9349	0	0.333333	13.7415	up	0	0	17	0	0	0
AACAGAGGGCGGGGCACACCTCAGTTTTCTATCACCTTCCTACCAGAGGA	mmu-miR-6986-3p	mmu-miR-6986-3p	0.863207	0	0.602004	4.24879	up	0	0	5	0	0	0
AACAGATTTTTTTTGGAAGCTCATTGTATATTTTGTTTATAAAGCACAGA	mmu-miR-5619-3p	mmu-miR-5619-3p	1.38113	0.386043	0.749747	2.25897	up	0	0	8	0	2	0
AACAGCCCTGTGGGGATGGTCACCGTGATGGATGCTGACAAGAGATCGGA	mmu-miR-6957-3p	mmu-miR-6957-3p	4.74967	0	0.188644	22.1373	up	0	6	19	0	0	0
AACAGGATCTGGCAGCATCCACCGCGCGGCTGGGTGCAGGCTGTAAGATC	mmu-miR-7063-5p	mmu-miR-7063-5p	2.58962	0	0.360263	12.1484	up	0	0	15	0	0	0
AACAGGATTGACAGACAGCAGTTTGAAGAAACAGTTCGAACTCTAGATCG	mmu-miR-8095	mmu-miR-8095	1.72641	0	0.44398	8.17132	up	0	0	10	0	0	0
AACAGGCTGAAGGATGTGTGTCTCTGCACACACTGAAGGATGTGTCTTTG	mmu-miR-6981-5p	mmu-miR-6981-5p	2.76226	0.386043	0.543283	4.44243	up	0	0	16	0	2	0
AACAGGTTAAGAGTATCGTCAGCACTTTAGAAAGCTTTAAGATCGGAAGA	mmu-miR-106b-5p	mmu-miR-106b-5p	1.38113	0	0.493753	6.57842	up	0	0	8	0	0	0
AACAGTAATAGCTGGTGGCTCCTGAACACTTGACCCTGTAGACGGAAGAT	mmu-miR-7025-5p	mmu-miR-7025-5p	3.10755	0	0.321528	14.5376	up	0	0	18	0	0	0
AACAGTAGGCTCTTTGCGTGTGAGAGGCTGTCTCTGGGAGATCTTTTCAG	mmu-miR-7225-3p	mmu-miR-7225-3p	11.2558	0	0.092762	51.8972	up	4	0	50	0	0	0
AACAGTCAAAGAATCGACTTAGAGGACTCAGAGTTAGAGAGATTGCTAGA	mmu-miR-7057-5p	mmu-miR-7057-5p	2.76226	0	0.346187	12.9451	up	0	0	16	0	0	0
AACAGTCGCACTGATGTTGGAGAGTATCACAGGCCTTGCGAAGGTCAGAT	mmu-miR-7240-3p	mmu-miR-7240-3p	0.863207	0	0.602004	4.24879	up	0	0	5	0	0	0
AACAGTGATGACCACAACATGCCATCTGAGTTGCTTTGCTGAAATCCAGA	mmu-miR-7223-5p	mmu-miR-7223-5p	31.0174	37.831	0.89168	-1.21761	down	20	47	37	12	40	59
AACATAAGGTAGGTTGTTGGGGACAAATTCTTTGAAGATCGGAAGAGCAC	mmu-miR-3094-5p	mmu-miR-3094-5p	1.55377	0	0.467151	7.37511	up	0	0	9	0	0	0
AACATCTCCCACATGCTGTCTGGTTCTTCCAGGATACCACATTATGAGAT	mmu-miR-7008-5p	mmu-miR-7008-5p	1.03585	0	0.561552	4.9829	up	0	0	6	0	0	0
AACATGAGACAACAAGAAAAGACTTGTAGGACTTGAGGAGTTAGATCGGA	mmu-miR-196a-2-3p	mmu-miR-196a-2-3p	1.03585	0	0.561552	4.9829	up	0	0	6	0	0	0
AACATGATTTCTGAAGGGAGATGTGATCGATGCTGCAAGAAAATCAGATC	mmu-miR-343	mmu-miR-343	2.24434	0	0.389026	10.5579	up	0	0	13	0	0	0
AACATGGCATTGAATTTAGTGTCATTAGCAGCTCCGAAGTCTAAACGAGA	mmu-miR-8106	mmu-miR-8106	3.10755	0	0.321528	14.5376	up	0	0	18	0	0	0
AACATTACTGCAGGACACTTATTAATACACCTAATCGGAGGAGCTAAGAT	mmu-miR-6396	mmu-miR-6396	5.86981	0.386043	0.35288	9.33563	up	0	0	34	0	2	0
AACATTCCTTGAGGTCGGCAACATGGTGGTGGTTTTCTGTAACTAGATCG	mmu-miR-7044-5p	mmu-miR-7044-5p	1.03585	0	0.561552	4.9829	up	0	0	6	0	0	0
AACATTGATCATTCCAGAATGTGCCCCGGTCTGAAGCTTCTGTCTGAAGA	mmu-miR-509-5p	mmu-miR-509-5p	45.8039	97.1854	0.616977	-2.11857	down	41	61	23	49	57	81
AACATTTTAGCATTCTACTGAAATGTCTTCTGTAGTGACTTTGTAGATCG	mmu-miR-3470a	mmu-miR-3470a	6.90566	2.75757	0.67466	2.79491	up	0	0	40	2	0	0
AACCAATGGCATTAGCAGTCCGGCTTACAGCTAACATTACTGCAGGACAA	mmu-miR-6937-5p	mmu-miR-6937-5p	12.5396	2.75757	0.401217	5.32605	up	6	2	47	2	0	0
AACCACATCGAGACGGTGCTACAGCAGCTGGACGAGGCTCAGTCCAGATC	mmu-miR-484	mmu-miR-484	2.58962	0	0.360263	12.1484	up	0	0	15	0	0	0
AACCACCTGTGAAACTGGAGAAACATCTGCACAGTGCCAGATCGGAAGAG	mmu-miR-7221-5p	mmu-miR-7221-5p	4.43248	0.459821	0.389561	6.39252	up	0	4	20	0	0	2
AACCAGAATTACAAGGTGCGTGATGCACTGAGCACTGTAGTCCGTGAGAT	mmu-miR-148b-3p	mmu-miR-148b-3p	2.76226	0	0.346187	12.9451	up	0	0	16	0	0	0
AACCAGATCTTTGTAAGGACTTGTGCCTCTTGGGGGACCTCTGCCTGTTC	mmu-miR-7022-3p	mmu-miR-7022-3p	4.66132	0	0.246776	21.6947	up	0	0	27	0	0	0
AACCAGTTACAGATTTCTTTGTTCCTTCTCCGCTCCCACTGCTTCACTTG	mmu-miR-6405	mmu-miR-6405	42.3574	0.386043	0.0523909	66.7248	up	0	8	234	0	2	0
AACCATAGGGCACCAATGATACTGAAGCTACGAATATACTGACTAAGATC	mmu-miR-6910-5p	mmu-miR-6910-5p	1.72641	0.459821	0.712569	2.52341	up	0	0	10	0	0	2
AACCCTTATTGAAAGGACCTCTTCAGACACTGGATCTTGACCAGATCGGA	mmu-miR-7094-1-5p	mmu-miR-7094-1-5p	2.24434	0	0.389026	10.5579	up	0	0	13	0	0	0
AACCCTTGGTAAGGTCAGAGGAAGCGTTACACCTGTAAATAGTATATAGA	mmu-miR-6966-3p	mmu-miR-6966-3p	4.83396	0	0.240802	22.4894	up	0	0	28	0	0	0
AACCGAAGACTGAATGCTTTGAAAGATTTGATTTTTTTTCCCCAGATCGG	mmu-miR-7231-3p	mmu-miR-7231-3p	2.9349	0	0.333333	13.7415	up	0	0	17	0	0	0
AACCGACTGAAATGTATACATTAAAGACTGTCTGTACAAAGAAAGATCGG	mmu-miR-568	mmu-miR-568	2.76226	0	0.346187	12.9451	up	0	0	16	0	0	0
AACCGGAACACAGCTCTCACCCTGGCCTGTTTCCAGGGTCAGATCGGAAG	mmu-miR-6978-3p	mmu-miR-6978-3p	0.690566	0	0.645869	3.58617	up	0	0	4	0	0	0
AACCGGAATTGTTTTATCCAACTCATCCCTTGACATCGTGCTTCACAGAT	mmu-miR-384-5p	mmu-miR-384-5p	5.69717	0.386043	0.359474	9.06397	up	0	0	33	0	2	0
AACCGTGCACTGCTACCAGGGACGATGCTGGCCACCTTGCTCTCTGGAAC	mmu-miR-12181-3p	mmu-miR-12181-3p	3.07945	0	0.270959	14.4519	up	0	2	15	0	0	0
AACCGTGGCGGCTTTGTCCATTACTGTTGCTATTCTGCACAGATCGGAAG	mmu-miR-8115	mmu-miR-8115	2.24434	0	0.389026	10.5579	up	0	0	13	0	0	0
AACCGTTCTCTCACCCCAACCTGACCTGACCTTTCTACTCCCAGAGATCG	mmu-miR-6995-5p	mmu-miR-6995-5p	0.345283	0	0.783011	2.16294	up	0	0	2	0	0	0
AACCTAGACTCAGAGAGAAGATGCCCAAAGCTGTCAAAAGCCCATCAAAT	mmu-miR-1967	mmu-miR-1967	0.345283	0	0.783011	2.16294	up	0	0	2	0	0	0
AACCTAGACTGTATAAGGAAACCCTGGGTTTTTTGAAAAGGCAGATCGGA	mmu-let-7f-2-3p	mmu-let-7f-2-3p	1.38113	0	0.493753	6.57842	up	0	0	8	0	0	0
AACCTAGCCCTGGTACAGAGGGGCCTCTGGGCGTAGACGTGTGACAGATC	mmu-miR-1941-5p	mmu-miR-1941-5p	3.62547	0	0.291351	16.9245	up	0	0	21	0	0	0
AACCTAGGGCTTTGACCATGGCTTAGTGGTACCATGCGAAGACACTTAGA	mmu-miR-5620-5p	mmu-miR-5620-5p	2.41698	0	0.374244	11.353	up	0	0	14	0	0	0
AACCTAGTCGGTGCTGATTTGAAGTCGATTATGATCAAAGTGGGAAGATC	mmu-miR-291b-5p	mmu-miR-291b-5p	0.345283	0	0.783011	2.16294	up	0	0	2	0	0	0
AACCTTCCTTACGGCAATTAGGGAGCACAGTGCCTGTATAGACAGATCGG	mmu-miR-6351	mmu-miR-6351	1.72641	0	0.44398	8.17132	up	0	0	10	0	0	0
AACCTTTGAGGTAGTCTTGTTAGGCTCTGAGGGACTGTGCTTTGCAAGAT	mmu-miR-330-3p	mmu-miR-330-3p	1.35303	0	0.474764	6.43808	up	0	2	5	0	0	0
AACGAACGAGACTCTGGCATGCTAACTAGTTACGCGACCCCCAAGATCGG	mmu-miR-23b-5p	mmu-miR-23b-5p	299.78	12.7142	0.0444118	23.5743	up	12	88	1566	3	23	18
AACGACAGTCCGGCCCGGGCCTCTCACAGAGCATGTCTTTACTGACAGAT	mmu-miR-6995-3p	mmu-miR-6995-3p	8.63207	0	0.160315	39.964	up	0	0	50	0	0	0
AACGACCCATCGCTGAAGCTCTTCCAATGTGCCGTCTGCAACAAGATCGG	mmu-miR-6371	mmu-miR-6371	1.72641	0	0.44398	8.17132	up	0	0	10	0	0	0
AACGACTGGAGTTCTGAAAGTGTGCAAGTATTCTCCCTGAGCTGAGATCG	mmu-miR-6414	mmu-miR-6414	3.62547	0	0.291351	16.9245	up	0	0	21	0	0	0
AACGAGCGTCTGAAGAAGATCCTGCATCCATCTGAGGCCCACATCCTCTA	mmu-miR-12184-5p	mmu-miR-12184-5p	4.31604	0	0.259811	20.105	up	0	0	25	0	0	0
AACGATGCCGACTGGCGATGCGGCGGCGTTATTCCCATGACCCGCCGAGA	mmu-miR-8105	mmu-miR-8105	5.69717	0	0.215084	26.4624	up	0	0	33	0	0	0
AACGATGTGATTCAGATGGTGAGGTTTTCCAGGAACACCTCCCTAGCTTG	mmu-miR-29a-3p	mmu-miR-29a-3p	2.41698	0	0.374244	11.353	up	0	0	14	0	0	0
AACGCACGTTCGTGTGGAACCTGGCGCTAAACCATTCGTAGACAGATCGG	mmu-miR-8117	mmu-miR-8117	25.2308	2.61137	0.196275	8.97623	up	6	8	112	0	4	8
AACGCAGACATGTCTGAGGACATGCAACAGGATGCCGTTGACTGTGCAGA	mmu-miR-181a-2-3p	mmu-miR-181a-2-3p	0.345283	0	0.783011	2.16294	up	0	0	2	0	0	0
AACGGACGTGTTACAGCAGCTGTCCATTCAGATGGCCAATGCCAAGATCG	mmu-miR-7670-5p	mmu-miR-7670-5p	2.58962	0	0.360263	12.1484	up	0	0	15	0	0	0
AACGGGACCATTCTGACCACAATGCCTGTGATGATGGGGCAAGAAGATCG	mmu-miR-1911-3p	mmu-miR-1911-3p	3.97075	0.459821	0.472542	5.70947	up	0	0	23	0	0	2
AACGGGCTTGGCGGAATCAGCGGGGAAAGAAGACCCTGTTGAGCTTAGAT	mmu-miR-7237-3p	mmu-miR-7237-3p	8.80471	0	0.158033	40.7581	up	0	0	51	0	0	0
AACGGGTAGAGCTGTGGTCTCAGACCATGTACCCAGACCTGAGGCCTGAG	mmu-miR-12186-5p	mmu-miR-12186-5p	4.14339	0	0.266944	19.3101	up	0	0	24	0	0	0
AACGGTGGCAGAAACTTACCTATTTTGTTGTAGAATGTGTGCAGATCGGA	mmu-miR-463-5p	mmu-miR-463-5p	1.03585	0	0.561552	4.9829	up	0	0	6	0	0	0
AACGGTTTGAGCGCAATGAAACTGAAGACAAAGGCAGCAAGCGGTCAGAT	mmu-miR-6339	mmu-miR-6339	3.94266	0	0.224793	18.436	up	0	2	20	0	0	0
AACGTAACCTACTGTTCATGTTTGCTCTGGTCTGAAGTGTTTAGCAGATC	mmu-miR-7653-3p	mmu-miR-7653-3p	1.38113	0	0.493753	6.57842	up	0	0	8	0	0	0
AACGTATGGACTCAGAAGGTAAGTGAAAGCCCAGCCTAGGCTGCACAGAT	mmu-miR-1981-5p	mmu-miR-1981-5p	2.38888	0	0.325978	11.2574	up	0	2	11	0	0	0
AACGTGCTTTTGGAATTTTTTCCCTCTGTCTGAAGTTAACTCTTAGATCG	mmu-miR-7211-5p	mmu-miR-7211-5p	4.14339	0	0.266944	19.3101	up	0	0	24	0	0	0
AACGTGGAAGCTGCTCTGGCGGATGCTTCTCATCCCAGGACATCAAGATC	mmu-miR-5107-3p	mmu-miR-5107-3p	2.24434	0	0.389026	10.5579	up	0	0	13	0	0	0
AACGTGTCGGTCAAAGATGTTAGACGAGGCAATGTTGCTGGTGACAAGAT	mmu-miR-6381	mmu-miR-6381	2.0717	0	0.405365	9.76258	up	0	0	12	0	0	0
AACGTGTCTGTTCTCGTTCTGTAGCATTTGTAAATAATAAAAGATCGGAA	mmu-miR-1191b-5p	mmu-miR-1191b-5p	2.76226	0	0.346187	12.9451	up	0	0	16	0	0	0
AACGTGTGGTAGAGACCATCCAGGCACAGTTGCTGAGTACTCAAGATCGG	mmu-miR-12202-5p	mmu-miR-12202-5p	10.1663	6.65624	0.82377	1.45435	up	11	5	10	0	19	13
AACGTTTTTCCACTTGGAGACTGTGAGCTGGTTGCTGCATTAAAAACAGA	mmu-miR-28c	mmu-miR-28c	44.6465	12.8512	0.416796	3.56441	up	3	22	216	6	13	9
AACTAAAAAGCTCACTTGCCCACTTCCTTCCACAAGGAACTCCAAGATCG	mmu-miR-3552	mmu-miR-3552	2.9349	0	0.333333	13.7415	up	0	0	17	0	0	0
AACTAAAGATGAAGGAAGTTTCTTACAGTTGGGTTTGAACTGAGATCGGA	mmu-miR-3471	mmu-miR-3471	2.58962	0.579064	0.638571	3.16091	up	0	0	15	0	3	0
AACTAAGGAATGTTACTGAGCACTTGAAGCTGTCCTTTGCCCACGTGAGA	mmu-miR-6955-3p	mmu-miR-6955-3p	2.58962	0	0.360263	12.1484	up	0	0	15	0	0	0
AACTACATTGGACTCAGCAAATCATTAACATGTAAAACTAATGAAAAGAT	mmu-miR-3618-3p	mmu-miR-3618-3p	83.2664	0.386043	NA	131.024	up	6	6	451	0	2	0
AACTAGAACGAGAGGCCCGGATATGCCGACTTCTGAAACATCCAAGATCG	mmu-miR-1964-3p	mmu-miR-1964-3p	4.1153	0	0.217334	19.2322	up	0	2	21	0	0	0
AACTAGCAGAAGCCAATGGCCTTTTGGAAGAGACAACAGATCGGAAGAGC	mmu-miR-7013-3p	mmu-miR-7013-3p	3.45283	0	0.300684	16.129	up	0	0	20	0	0	0
AACTATATAAAGGAAATATTAGACAACAGGTACTAGAAAAATAACAGATC	mmu-miR-495-5p	mmu-miR-495-5p	20.4058	0	0.0539632	94.0667	up	4	0	103	0	0	0
AACTATTGAGCTCGCCAATGAAGAGGTGGTTATTGACCTCATTAGATCGG	mmu-miR-6960-3p	mmu-miR-6960-3p	1.20849	0	0.524746	5.78119	up	0	0	7	0	0	0
AACTATTTTAAAACCTGGAGTCGCTGACTGTTCAGAAACTACAAGATCGG	mmu-miR-7661-5p	mmu-miR-7661-5p	4.24678	0	0.215236	19.5939	up	2	0	17	0	0	0
AACTCAAAGGACTTGGCGGTACTTTATATCCATCTAGAGGAGCCTAGATC	mmu-miR-206-5p	mmu-miR-206-5p	3.59737	0	0.241068	16.8433	up	0	2	18	0	0	0
AACTCAATTTAAAGTGTGAATCTAAGACAATGTACTCATTTGTAGATCGG	mmu-miR-3094-3p	mmu-miR-3094-3p	1.72641	0	0.44398	8.17132	up	0	0	10	0	0	0
AACTCAGAACGAAGAATTGCTTAAGCCCCTTAGGTAGTTAGCATATAAGA	mmu-miR-137-3p	mmu-miR-137-3p	0.690566	0	0.645869	3.58617	up	0	0	4	0	0	0
AACTCATAGGTTGTGTGACTTTGAACATGTTTCGCTTGTGTCTATGAGAT	mmu-miR-7664-5p	mmu-miR-7664-5p	1.55377	0	0.467151	7.37511	up	0	0	9	0	0	0
AACTCATCATGAAACTCAGACTGATCTGGAACTCCTAAGCCTCTCAGATC	mmu-miR-7215-3p	mmu-miR-7215-3p	2.24434	0	0.389026	10.5579	up	0	0	13	0	0	0
AACTCCAGAACATAATCCCCAATTGGACATAGCCTTGTGTTTGGGTGTAG	mmu-miR-6376	mmu-miR-6376	0.863207	0	0.602004	4.24879	up	0	0	5	0	0	0
AACTCCAGGCTGACTGCCTTCAGGTCACTGCAGGACTGCTGAAGCGAGAT	mmu-miR-7049-5p	mmu-miR-7049-5p	1.38113	0	0.493753	6.57842	up	0	0	8	0	0	0
AACTCTTCCATCAAGCGGATCATAAAGAAGCTTCAGAACCTGGACCAGAT	mmu-miR-6963-5p	mmu-miR-6963-5p	1.89906	0	0.423556	8.96703	up	0	0	11	0	0	0
AACTGAAGGCTCAGGGAGCTTGGCACTGAAAATGTCCCCTTAAAAGATCG	mmu-miR-6481	mmu-miR-6481	2.6338	0	0.301997	12.3826	up	0	3	11	0	0	0
AACTGACCCTTTGGGTACTGGGTAACCAGTTGATGCTCTTAGATCGGAAG	mmu-miR-5124a	mmu-miR-5124a	7.76886	2.75757	0.640293	3.14069	up	0	0	45	2	0	0
AACTGACGTGAGCAAGGACTTGTCAGAATCTCCAAAAGTCTGACCTTAGA	mmu-miR-361-5p	mmu-miR-361-5p	2.0717	0	0.405365	9.76258	up	0	0	12	0	0	0
AACTGACTAGGACTCATAGGGGCTTACAGAGATCAGAGAGCTTATAAGAT	mmu-miR-6904-3p	mmu-miR-6904-3p	11.1691	11.9883	0.957803	-1.08123	down	5	16	23	2	24	20
AACTGACTTCCAATTAGTAGATTCTGAATAAACCCAGAAGAGAGTAAGAT	mmu-miR-6974-3p	mmu-miR-6974-3p	11.2217	0.386043	0.23023	17.7526	up	0	0	65	0	2	0
AACTGATACTTGCAGGGTTGTACTGTTCTGCTCTTAGAGCTCAATAAGAT	mmu-miR-7219-5p	mmu-miR-7219-5p	2.9349	0	0.333333	13.7415	up	0	0	17	0	0	0
AACTGATTGTGTGTGTGTCTTATTTTTTGCTCTTTCCTCTGACAGATCGG	mmu-miR-3082-5p	mmu-miR-3082-5p	2.24434	0	0.389026	10.5579	up	0	0	13	0	0	0
AACTGCAGTTTGTTCTGCAGATGGACTAGTTAGCATTCAGTTGGATAGCA	mmu-miR-7657-5p	mmu-miR-7657-5p	1.38113	0	0.493753	6.57842	up	0	0	8	0	0	0
AACTGCCATGCAGTGATTTCGGCACTCTGGGGCCAGACAGCAGCTCCCTA	mmu-miR-194-1-3p	mmu-miR-194-1-3p	1.89906	0	0.423556	8.96703	up	0	0	11	0	0	0
AACTGCTCTGAGCGCAATGGGTCCTCTAGGATGGATCGGGATATGGTGTC	mmu-miR-7216-5p	mmu-miR-7216-5p	3.97075	0	0.274543	18.515	up	0	0	23	0	0	0
AACTGGAAATGTAGCCCTGCAGCTGACGTGTCTCACTCTGTAAAGATCGG	mmu-miR-1954	mmu-miR-1954	1.03585	0	0.561552	4.9829	up	0	0	6	0	0	0
AACTGGACCTTTCTGAGCAGAGACAGGTGGATGCTGACGTGGCACAACAG	mmu-miR-470-3p	mmu-miR-470-3p	1.72641	0	0.44398	8.17132	up	0	0	10	0	0	0
AACTGGACTCGGGGAAGGAGCTGCACATCAATCTCATTCCCAGCAAACAG	mmu-miR-3083b-5p	mmu-miR-3083b-5p	1.89906	0.689731	0.76767	2.08177	up	0	0	11	0	0	3
AACTGGCGCTGGTTTGATGACCGCTCTGGGCGTTGGTGTAGTTACAGTGA	mmu-miR-196a-1-3p	mmu-miR-196a-1-3p	1.72641	0	0.44398	8.17132	up	0	0	10	0	0	0
AACTGGCTCTGCAGATAAGACTGTAGCTTTATGGGACCTGCGAGATCGGA	mmu-miR-9b-5p	mmu-miR-9b-5p	1.03585	0	0.561552	4.9829	up	0	0	6	0	0	0
AACTGGGCAAGAATGAAGCCATCGGAAAGATCTTTGTAGGCAGCAAGATC	mmu-miR-6974-5p	mmu-miR-6974-5p	1.03585	0	0.561552	4.9829	up	0	0	6	0	0	0
AACTGGTGTGCTGTTCTTTGGTCTCTCAGCAGTTGTGGAACTTCTGGGAG	mmu-miR-6380	mmu-miR-6380	21.0271	0.386043	0.103424	33.1278	up	6	0	99	0	2	0
AACTGTAGGAACACTGAACAGGGGGACCTTAAACCTCAAGATCGGAAGAG	mmu-miR-6369	mmu-miR-6369	5.52453	0.459821	0.390702	7.9103	up	0	0	32	0	0	2
AACTGTCAGCATGTTGTTGTTGAAGTGTGGAGCTGTAACTCTGCGTGGAC	mmu-miR-7087-5p	mmu-miR-7087-5p	1.89906	0	0.423556	8.96703	up	0	0	11	0	0	0
AACTGTCTAGCACACTTACAGGAACTCGGGCTTTCTGAAGTTATACAGAT	mmu-miR-669e-3p	mmu-miR-669e-3p	1.89906	0	0.423556	8.96703	up	0	0	11	0	0	0
AACTGTGAAAACACTGGGACAGCTCACTAGGAGATGGCACTGGCCAGATC	mmu-miR-7667-3p	mmu-miR-7667-3p	4.66132	0	0.246776	21.6947	up	0	0	27	0	0	0
AACTGTGACACACACACACACTCACACTCTGATAAAAGAGATCGGAAGAG	mmu-miR-3081-3p	mmu-miR-3081-3p	25.3628	2.75757	0.233981	10.7748	up	3	6	127	2	0	0
AACTGTGATGAAAGATTTGGTCTATACAGTAATATATTTATTACTACATG	mmu-miR-6365	mmu-miR-6365	7.18168	4.23789	0.79915	1.63333	up	2	0	34	0	16	5
AACTGTTTTCCTGATACAGGGTTCTGTTTGTGCCAGGCTGACCTGAGATC	mmu-miR-7116-5p	mmu-miR-7116-5p	4.95342	0.965107	0.467501	4.052	up	2	5	14	0	5	0
AACTTAGGAACTGTGCAATTTGGTTATTAGCAATTAGAACTAGAAATACA	mmu-miR-217-3p	mmu-miR-217-3p	1.20849	0	0.524746	5.78119	up	0	0	7	0	0	0
AACTTCAGAGTCTGTTAACTGTGATTGAATCAGTGAATAAATAGATCGGA	mmu-miR-342-5p	mmu-miR-342-5p	2.41698	2.75757	0.99817	-1.00565	down	0	0	14	2	0	0
AACTTCCAGAAGCTGCATGAGCTCAAGAAAGATCTGATCGGCATTGACAG	mmu-miR-3472	mmu-miR-3472	2.9349	0	0.333333	13.7415	up	0	0	17	0	0	0
AACTTCGTACTCACACACTGGCAGGTGCCCGGTGCTCTGACTGAGAAGAT	mmu-miR-574-5p	mmu-miR-574-5p	1.03585	0	0.561552	4.9829	up	0	0	6	0	0	0
AACTTCTTGCCCTTTATAGTCTTGGTGTCTCTGGGCTCAGCCTAGATCGG	mmu-miR-6996-3p	mmu-miR-6996-3p	1.89906	0	0.423556	8.96703	up	0	0	11	0	0	0
AACTTGAACTCTCTCACTGATTACTTGATGATAGTAAAAGATCTGATGAG	mmu-miR-7688-5p	mmu-miR-7688-5p	11.9123	0	0.126675	55.0494	up	0	0	69	0	0	0
AACTTGATCATTGTAGTTGACCTTTTGATTTATGTCTGAGTTTGACTAGA	mmu-miR-33-5p	mmu-miR-33-5p	0.690566	0	0.645869	3.58617	up	0	0	4	0	0	0
AACTTGGCTGTGTACAGAACTGCCACCGGCTAGCTTACATCTGTGTCAGA	mmu-miR-6954-5p	mmu-miR-6954-5p	2.95098	0	0.275941	13.8323	up	0	5	10	0	0	0
AACTTGTAAACCACCTTGCAGGAGAGACGAGCTCAGATGATGATAGATCG	mmu-miR-1231-5p	mmu-miR-1231-5p	2.24434	0.459821	0.633246	3.26018	up	0	0	13	0	0	2
AACTTGTGTGGCACCGGATGTCTTTGCTGAAAACATGAAGCTAGATCGGA	mmu-miR-322-3p	mmu-miR-322-3p	1.03585	0	0.561552	4.9829	up	0	0	6	0	0	0
AACTTTAGACGCTGTAGATGGACAAGCTTGATTGTCTGAACCAAGATCGG	mmu-miR-551b-5p	mmu-miR-551b-5p	3.56928	0	0.238938	16.7011	up	0	4	15	0	0	0
AACTTTGATCGGGATCCGTCTCTCATATGGCAGTACTTTGGAAGTGCAAG	mmu-miR-3069-3p	mmu-miR-3069-3p	0.345283	0	0.783011	2.16294	up	0	0	2	0	0	0
AAGAAAGATTGCAAGAACTGCTAATTCATGCTTCCATGTTTAAAAAAAAA	mmu-miR-302d-3p	mmu-miR-302d-3p	58.8538	17.0975	0.436846	3.53572	up	2	27	295	10	10	6
AAGAAAGATTGCAAGAACTGCTAATTCATGCTTCCATGTTTTAAAACAGA	mmu-miR-302b-3p	mmu-miR-302b-3p	0.345283	0	0.783011	2.16294	up	0	0	2	0	0	0
AAGAAATGGTCTTAGTGACTTAAAGCTATAAGTAGATACTGCAAGATCGG	mmu-miR-7241-3p	mmu-miR-7241-3p	1.55377	0	0.467151	7.37511	up	0	0	9	0	0	0
AAGAACAACAATTTCTGATGGTTGTACATAGAGAAGTAGGGATAGATCGG	mmu-miR-1b-3p	mmu-miR-1b-3p	1.03585	0	0.561552	4.9829	up	0	0	6	0	0	0
AAGAACCGAAAAGCCATTGTAGAAAGAGCAGCACAGCTGGCCAGATCGGA	mmu-miR-195a-3p	mmu-miR-195a-3p	1.20849	0	0.524746	5.78119	up	0	0	7	0	0	0
AAGAACGACCTTGCGAGCGGATCTGGGACAGTGGGGCTCCCTGCAAGATC	mmu-miR-7222-3p	mmu-miR-7222-3p	5.67208	0	0.125154	26.2327	up	2	3	21	0	0	0
AAGAACGCGATGAAGACTGCTGTGCAGCAAGGGATGCACACTTAGCAAGA	mmu-miR-7230-5p	mmu-miR-7230-5p	11.0215	1.2688	0.241089	7.29452	up	3	13	34	0	3	3
AAGAACGGTGTAGTCCCTTCTGAGCTGGTTCAGGAGGAAGAACAGATCGG	mmu-miR-6367	mmu-miR-6367	1.03585	0	0.561552	4.9829	up	0	0	6	0	0	0
AAGAACTCAGACCTCACTATGATTATTGCATAGGAGACAGAACTAGATCG	mmu-miR-6537-3p	mmu-miR-6537-3p	6.73302	0	0.191423	31.2285	up	0	0	39	0	0	0
AAGAAGACTTACGAGATCTGGCACCGTCGCCATGATTACTGGCTAGATCG	mmu-miR-344-3p	mmu-miR-344-3p	1.20849	0	0.524746	5.78119	up	0	0	7	0	0	0
AAGAAGATCTCCAAGGACATAAAGAAATCAACTCCTCTGTCAGATCGGAA	mmu-miR-7215-5p	mmu-miR-7215-5p	4.14339	0	0.266944	19.3101	up	0	0	24	0	0	0
AAGAAGCACAGTATCGGTGCACCTGTGGCTTCAGTGCTGTCATGAACCAG	mmu-miR-7652-3p	mmu-miR-7652-3p	2.76226	0	0.346187	12.9451	up	0	0	16	0	0	0
AAGAAGCAGATATCTCGAAGGAGCTTACACAAGAACCACAATTACAGATC	mmu-miR-708-5p	mmu-miR-708-5p	1.72641	0	0.44398	8.17132	up	0	0	10	0	0	0
AAGAAGGCCGGGGACCTCCCTGACCGGGACACATGGAAGGGACGAGATCG	mmu-miR-1963	mmu-miR-1963	1.03585	0	0.561552	4.9829	up	0	0	6	0	0	0
AAGAATCTGAGCAAGCAGGTCTGTGGCCTGAGAAGGGAACCTGCTTTCAA	mmu-miR-8100	mmu-miR-8100	1.94323	0	0.37463	9.17718	up	0	3	7	0	0	0
AAGAATGTCTGACTTGTGCTGAGAACAACTCCATGTGAAGCAGATCGGAA	mmu-miR-194-5p	mmu-miR-194-5p	0.517924	0	0.702941	2.89494	up	0	0	3	0	0	0
AAGAATTTGCAGTCAGCTCCCTGGTGACTTGCAAGATCACTGAAAAAGAT	mmu-miR-6343	mmu-miR-6343	1.38113	0	0.493753	6.57842	up	0	0	8	0	0	0
AAGACAAAACACGACAACTTATGGATTTGGAGAGTATCACAGAAAGATCG	mmu-miR-152-5p	mmu-miR-152-5p	0.690566	0	0.645869	3.58617	up	0	0	4	0	0	0
AAGACAAGACTTTGAAGAAAGTGTGCCCTGTATGTTATTGCACACAAGAT	mmu-miR-12195-3p	mmu-miR-12195-3p	2.41698	0	0.374244	11.353	up	0	0	14	0	0	0
AAGACAAGTGTGAGCGGGGACCAAGAGCCAAAACTTGATCTCCTCCAGAT	mmu-miR-7115-3p	mmu-miR-7115-3p	0.863207	0	0.602004	4.24879	up	0	0	5	0	0	0
AAGACAATCAGAAACACTGTGATAGCAACTTCAGAACATTCATACAGAGA	mmu-miR-101b-3p	mmu-miR-101b-3p	0.345283	0	0.783011	2.16294	up	0	0	2	0	0	0
AAGACAGCCTTGATCATTGAACCTGGAGCTCACACTTTAGCTATAGAGAT	mmu-miR-3093-5p	mmu-miR-3093-5p	0.517924	0	0.702941	2.89494	up	0	0	3	0	0	0
AAGACAGGATGCAAGAATGTTTACATAGATTTATAAACAATTTACTTAGA	mmu-miR-511-3p	mmu-miR-511-3p	2.58962	0	0.360263	12.1484	up	0	0	15	0	0	0
AAGACAGGATTGCAGGCTCACAATCCATGCAGAGAACTCTGAAGCCAGAT	mmu-miR-7660-5p	mmu-miR-7660-5p	7.14705	0	0.139038	32.9633	up	3	0	30	0	0	0
AAGACAGGGTTTCTCTGTGTAGCCTTGGCTGTCCTGGAACTCAGATCGGA	mmu-miR-706	mmu-miR-706	5.52453	0	0.219697	25.668	up	0	0	32	0	0	0
AAGACCTATGCCGTCTATGACTTGTTTGACACAGCCATGATCAATAACAG	mmu-miR-7226-3p	mmu-miR-7226-3p	5.49643	0	0.172866	25.5955	up	0	2	29	0	0	0
AAGACCTCTGTGCCTCCCTTCAGCGTGAGAGAGCTGTTCCCCCAACAAGA	mmu-miR-7040-3p	mmu-miR-7040-3p	2.0436	0	0.363326	9.65614	up	0	2	9	0	0	0
AAGACGATCGAGAAACTCTTGTCAGCCAATGTAGAGACACACTCTGTAGA	mmu-miR-3470b	mmu-miR-3470b	10.1166	0.386043	0.200643	15.9939	up	2	0	51	0	2	0
AAGACGGACCAGAGCGAAAGCATTTGCCAAGAATGTTTTCATTAGATCGG	mmu-miR-7009-5p	mmu-miR-7009-5p	13.7421	0	0.0800035	63.4493	up	2	0	72	0	0	0
AAGACGGCTCTGAAGGAAGCAGTGTTTGACGATGACATGGAGCAAGATCG	mmu-miR-200c-5p	mmu-miR-200c-5p	0.690566	0	0.645869	3.58617	up	0	0	4	0	0	0
AAGACGTAGAACCATTCTCCGTGCTCCACGGAGCACCTAAGATCGGAAGA	mmu-miR-7655-5p	mmu-miR-7655-5p	1.89906	0	0.423556	8.96703	up	0	0	11	0	0	0
AAGACGTCCTCCACTCATGAGCAGTCCCCTCCCTAGGACTTAAGATCGGA	mmu-miR-6922-5p	mmu-miR-6922-5p	13.2241	0	0.0827666	61.0643	up	2	0	69	0	0	0
AAGACGTCTGCTGCTGCAGGCTCCTCAAGTAGAAAAGGGAGCAGCAAGAT	mmu-miR-451b	mmu-miR-451b	1.89906	0	0.423556	8.96703	up	0	0	11	0	0	0
AAGACTAACCGATCTCCAACAAGAGGATCTGAATTCTCTGGAAAGATCGG	mmu-miR-1907	mmu-miR-1907	6.56037	0	0.194952	30.4342	up	0	0	38	0	0	0
AAGACTCCAGACACATCCAAATGAGGCGCTGCATGTGGCAGTCTGCCTTT	mmu-miR-3968	mmu-miR-3968	17.8227	0.459821	0.0985423	25.4265	up	3	2	89	0	0	2
AAGACTCTGCTTTCTTGTGGGGCCTACAGATTGGGCTGACAGCAAGATCG	mmu-miR-544-5p	mmu-miR-544-5p	3.77001	0	0.232649	17.6397	up	0	2	19	0	0	0
AAGACTCTTTCTTCCGAAAGAGAGACAGGGACTGTCTAGACAAGAAGATC	mmu-miR-6957-5p	mmu-miR-6957-5p	2.58962	4.13636	0.876995	-1.45964	down	0	0	15	3	0	0
AAGACTGAGAGGCCTCTGAGAGGTGTGGGGCCTGAGCCGGGCGCCAGAGA	mmu-miR-3090-5p	mmu-miR-3090-5p	1.72641	0	0.44398	8.17132	up	0	0	10	0	0	0
AAGACTGGTTGGAAGGTTCTACAGAAAGGATGGGTTACCCACTTCAGAAC	mmu-miR-12193-3p	mmu-miR-12193-3p	3.79811	0	0.28266	17.7198	up	0	0	22	0	0	0
AAGACTGTGATCGACTCCCAGACACACTATCGACTGCGGGAGGCTCAGAT	mmu-miR-6935-5p	mmu-miR-6935-5p	1.89906	0	0.423556	8.96703	up	0	0	11	0	0	0
AAGACTGTGCAGCTGCTCTTGGACTTTATGCTAGATGTCCTTCTAGATCG	mmu-miR-3088-3p	mmu-miR-3088-3p	2.0717	0	0.405365	9.76258	up	0	0	12	0	0	0
AAGACTGTGCGGGACCTCATGCCCAAGACCATCATGCACCTCATGATAGA	mmu-miR-6921-5p	mmu-miR-6921-5p	1.89906	0	0.423556	8.96703	up	0	0	11	0	0	0
AAGACTTCCATGGACTCTTACCGAAGGGTTATCCCCATCTGTGCTAGATC	mmu-miR-183-3p	mmu-miR-183-3p	0.690566	0	0.645869	3.58617	up	0	0	4	0	0	0
AAGACTTGAAGCTCTCCAGACCTCCACATTACAATGTTGAAGAAGATCGG	mmu-miR-8090	mmu-miR-8090	1.55377	0	0.467151	7.37511	up	0	0	9	0	0	0
AAGACTTGGCTCATTATCTGCCCGTAGTGACTCTGAAGCAACAATTTCAG	mmu-miR-6905-3p	mmu-miR-6905-3p	1.38113	0	0.493753	6.57842	up	0	0	8	0	0	0
AAGACTTGTATTAGTTCTGTTGCACTGGGGACTAGGCTTGAACATGCAAG	mmu-miR-669p-5p	mmu-miR-669p-5p	2.76226	0	0.346187	12.9451	up	0	0	16	0	0	0
AAGACTTTAGATGATCTCACTGAAATTCTACAACCAGGCTGGCCAGATCG	mmu-miR-5118	mmu-miR-5118	1.55377	0	0.467151	7.37511	up	0	0	9	0	0	0
AAGAGACGGTAGAGTGCTTACGCAAATTCAACGCCCGGAGAGATCGGAAG	mmu-miR-1271-5p	mmu-miR-1271-5p	1.38113	0	0.493753	6.57842	up	0	0	8	0	0	0
AAGAGAGGACATCCAGAGAATGACCCAGGGAAACCTTTCCGGGGAAGATC	mmu-miR-1927	mmu-miR-1927	3.28019	0	0.310737	15.3333	up	0	0	19	0	0	0
AAGAGAGTTCTAAAGATGAGGAGCCACTGAAAGATAAAGCAGACAGATCG	mmu-miR-7051-3p	mmu-miR-7051-3p	2.76226	0	0.346187	12.9451	up	0	0	16	0	0	0
AAGAGGATTCCTCCTCAGGTCGATCCGCAAGCCTCTGGCCCATCAGATCG	mmu-miR-3063-3p	mmu-miR-3063-3p	2.9349	0	0.333333	13.7415	up	0	0	17	0	0	0
AAGAGGGGAGAGTCTGTGAGGCCTGGGGTACAATAATCCTATGGGAGATC	mmu-miR-7662-5p	mmu-miR-7662-5p	4.83396	0	0.240802	22.4894	up	0	0	28	0	0	0
AAGAGTAAACATATTGTAGACTTTTACTAGCTGATTCCACATTGCCAGAT	mmu-miR-23a-3p	mmu-miR-23a-3p	15.9267	21.6327	0.828571	-1.37473	down	13	14	23	3	43	40
AAGAGTGTGATGAGGACCGCTCAGGGAACTTGAACTCCTATGAAGATCGG	mmu-miR-6911-3p	mmu-miR-6911-3p	4.50476	4.13636	0.932826	1.20248	up	0	5	19	3	0	0
AAGATAAACACACACAATACAGCGATTGGACTCTATCGGCAGAGCAAGAT	mmu-miR-669c-3p	mmu-miR-669c-3p	0.345283	0	0.783011	2.16294	up	0	0	2	0	0	0
AAGATAACTAAAGCCACCCAGCTTTATGCATCTACGTGTAGTGCTATGAC	mmu-miR-5622-5p	mmu-miR-5622-5p	0.690566	0	0.645869	3.58617	up	0	0	4	0	0	0
AAGATACCGGAACTTGAATGAAGTGAAGTTGTTCACTCACCACTTTAGAT	mmu-miR-382-5p	mmu-miR-382-5p	1.20849	0	0.524746	5.78119	up	0	0	7	0	0	0
AAGATACCTCAACCGGAACTACTGGGAGAAGAAACAGGAAGAAGATCGGA	mmu-miR-5136	mmu-miR-5136	3.97025	0	0.232937	17.8824	up	5	0	4	0	0	0
AAGATCCGTTCACTCACGGAGTACATGCAGACTGTGGAGTTGAAGAGATC	mmu-miR-7a-1-3p	mmu-miR-7a-1-3p	1.35303	0	0.474764	6.43808	up	0	2	5	0	0	0
AAGATCTAAATCTTTCCTCAGCATCTGTTAATCTGCCAGGACTTGGACAG	mmu-miR-6929-5p	mmu-miR-6929-5p	1.38113	0	0.493753	6.57842	up	0	0	8	0	0	0
AAGATCTCATGTACCTGCTACCAAGTTCAAGGTAGCACATACCTCAGATC	mmu-miR-7065-5p	mmu-miR-7065-5p	2.24434	0	0.389026	10.5579	up	0	0	13	0	0	0
AAGATGCAGCAGAACGGATATGAGAATCCAACTTACAAGTTCTTTAGATC	mmu-miR-143-5p	mmu-miR-143-5p	1.38113	0	0.493753	6.57842	up	0	0	8	0	0	0
AAGATGCTGTTAGATGATTACTGCTCACCTTCAGGGTCGAGACAGATAGA	mmu-miR-7233-5p	mmu-miR-7233-5p	8.02986	0	0.121162	37.2496	up	0	6	38	0	0	0
AAGATGGGACTCCGTGTGGCCCCTCCATGATGTGCTTAGATCGGAAGAGC	mmu-miR-15b-5p	mmu-miR-15b-5p	1.59795	0	0.427016	7.56693	up	0	3	5	0	0	0
AAGATGTGTGTTGGGTTGTTTGACTTTCCTTTACATCTTTATTAAGATGT	mmu-miR-7682-3p	mmu-miR-7682-3p	1.38113	0	0.493753	6.57842	up	0	0	8	0	0	0
AAGATTTGTAAATCCTGAAGAGAAAAAAGAGGGTATGGTTCTAGATCGGA	mmu-miR-691	mmu-miR-691	0.690566	0	0.645869	3.58617	up	0	0	4	0	0	0
AAGCAACTGGACCTGAACCCAAATCGTTTTCCTATTTTTGCTGCTCTGTT	mmu-miR-6416-3p	mmu-miR-6416-3p	2.58962	0	0.360263	12.1484	up	0	0	15	0	0	0
AAGCACTCAGCAAGTGTTGGACTGGTTTGACTCTCGATTGCCTAAGCAGA	mmu-miR-505-3p	mmu-miR-505-3p	1.65716	0	0.440585	7.32754	up	2	0	2	0	0	0
AAGCAGACATTTGCACATCTGGACTCCTGTAGACTTTAGGAAGTCTCAGA	mmu-miR-1298-5p	mmu-miR-1298-5p	0.690566	0	0.645869	3.58617	up	0	0	4	0	0	0
AAGCAGCTGATCGCCCTGGAGAACAAGCTGAAGGCTGAGATCGGAAGAGC	mmu-miR-7050-3p	mmu-miR-7050-3p	2.73417	2.75757	0.948675	1.15362	up	0	2	13	2	0	0
AAGCAGGAGCAGGAACAGGATGAACAGTCTACCCACCTCTAGATCGGAAG	mmu-miR-24-3p	mmu-miR-24-3p	2.9349	0	0.333333	13.7415	up	0	0	17	0	0	0
AAGCATGAGCATATTGAGCGTCGGAGAAAGCTGTACCTGGCAGCTCTGAG	mmu-miR-7672-3p	mmu-miR-7672-3p	2.34772	0	0.340765	10.6617	up	2	0	6	0	0	0
AAGCCAAGAGAGTTGGCTGGACATGTGGAAGCCATATACTGCACTGCAGA	mmu-miR-219b-5p	mmu-miR-219b-5p	3.45283	0	0.300684	16.129	up	0	0	20	0	0	0
AAGCCAGAGGAAACTCTGGTGGAGGTCCGTAGCGGTCCTGACGTGAGATC	mmu-miR-452-5p	mmu-miR-452-5p	32.7206	0	NA	150.851	up	2	7	172	0	0	0
AAGCCCTAGTGGCGAGAGGGCTGTAAGGCAGTGTCCCTGACAGGAGATCG	mmu-miR-6407	mmu-miR-6407	1.38113	0	0.493753	6.57842	up	0	0	8	0	0	0
AAGCCGATTTTTTTGTAACTGTGGTGTAGCTCTCGTGTGTTATTAGCCAG	mmu-miR-12187-5p	mmu-miR-12187-5p	1.38113	0	0.493753	6.57842	up	0	0	8	0	0	0
AAGCCTTGCTGTGCAGTGGATCCCATCGAGAACGAAGAAGAAGATCGGAA	mmu-miR-6929-3p	mmu-miR-6929-3p	3.79811	0	0.28266	17.7198	up	0	0	22	0	0	0
AAGCCTTTGGTGAGACCATGACCTCTGTCGTGTCTTTGTGTGCTCGGTAC	mmu-miR-7026-5p	mmu-miR-7026-5p	1.42531	0	0.459565	6.75881	up	0	3	4	0	0	0
AAGCGGGCCTTTTGATATATTAAGTTTTTTAAAAGCAAAACAAGATCGGA	mmu-miR-190a-5p	mmu-miR-190a-5p	2.24434	0	0.389026	10.5579	up	0	0	13	0	0	0
AAGCGTGAGATCGTGGACCGCAAGTACAGCATCTGCAAGAGCGGTTGCTA	mmu-miR-12201-5p	mmu-miR-12201-5p	2.58962	0	0.360263	12.1484	up	0	0	15	0	0	0
AAGCTAGTTGGACTTAACAGGTGAGAAGCCCCATGCGTGTAGGAAAGATC	mmu-miR-6374	mmu-miR-6374	1.77059	0	0.398986	8.37288	up	0	3	6	0	0	0
AAGCTCTGCACGTCTACCATTCTCAATAAAATTTTTCTTGGTAGCAAGAT	mmu-miR-465d-5p	mmu-miR-465d-5p	2.86565	0.459821	0.528701	4.04007	up	2	0	9	0	0	2
AAGCTGACCCTCGGCCTCATCTGGACAATCATCCTGCACTTCCAAGATCG	mmu-miR-219b-3p	mmu-miR-219b-3p	0.345283	0	0.783011	2.16294	up	0	0	2	0	0	0
AAGCTGGCAGTAGAAGCTCTGTCCAGCCTAGATGGCGACCTGTCTGGCAA	mmu-miR-7228-5p	mmu-miR-7228-5p	96.5352	4.13636	NA	25.8355	up	11	20	489	3	0	0
AAGCTGTGTGGTTCTCCCTTTTAGTAGCCTAGATACATACTTCCGAGAGA	mmu-miR-34c-3p	mmu-miR-34c-3p	3.59737	0.386043	0.422377	5.7761	up	0	2	18	0	2	0
AAGCTGTTCACGTCGGGAGCTGTAGTGGACCAGCAGAACGTGTACAGATC	mmu-miR-758-3p	mmu-miR-758-3p	1.38113	0	0.493753	6.57842	up	0	0	8	0	0	0
AAGCTGTTGCTCTACCTACCTCACTGTGCCTTGTGCTCTGGCCGGCAGAG	mmu-miR-6388	mmu-miR-6388	5.05078	4.13636	0.892642	1.34553	up	0	3	25	3	0	0
AAGCTTATCGTGGGTAACTACACCAAACAGTTCTCCTGACTCTATCAGAT	mmu-miR-378a-5p	mmu-miR-378a-5p	1.89906	0	0.423556	8.96703	up	0	0	11	0	0	0
AAGCTTGGTGAAACAGGGTGACGTGCTCCATGCTCTCTGTGGTCTGAGAT	mmu-miR-7668-5p	mmu-miR-7668-5p	4.14339	0	0.266944	19.3101	up	0	0	24	0	0	0
AAGCTTGTATCTGATATCAGCACTGGATCGTAGAACTTGTTGCTGAGATC	mmu-miR-24-1-5p	mmu-miR-24-1-5p	0.863207	0	0.602004	4.24879	up	0	0	5	0	0	0
AAGCTTGTCGTTCTGAACATAGAGTTACAGTAGGAACTTGACAGATCGGA	mmu-miR-6384	mmu-miR-6384	2.24434	0	0.389026	10.5579	up	0	0	13	0	0	0
AAGCTTTGTCAAATTTACATTAAAATACTTGTATGAGGACTGTGACGTTA	mmu-miR-6948-5p	mmu-miR-6948-5p	2.41698	0	0.374244	11.353	up	0	0	14	0	0	0
AAGGAACTTGGGAAGAGCTGTGTAACAGCAGCGAGATGGAAAATGAGATC	mmu-miR-6954-3p	mmu-miR-6954-3p	1.03585	0	0.561552	4.9829	up	0	0	6	0	0	0
AAGGAAGTCAGGACAGGAACTCACACAGGGCAGGAACTTGGAGAGATCGG	mmu-miR-873b	mmu-miR-873b	2.24434	0	0.389026	10.5579	up	0	0	13	0	0	0
AAGGACAACTTCCGCCAGGGCAAAGTGATTGGCATAGACTTGAAAGATCG	mmu-miR-6998-5p	mmu-miR-6998-5p	1.38113	0	0.493753	6.57842	up	0	0	8	0	0	0
AAGGACAAGAGAAATAGAGCCACCTTACAAATAAGCGCTCTCAACTTAGA	mmu-miR-7678-3p	mmu-miR-7678-3p	2.41698	0	0.374244	11.353	up	0	0	14	0	0	0
AAGGACAAGGAGACCAAGAACGCAGCTAACGCCTCTGCATCCAGATCGGA	mmu-miR-6916-3p	mmu-miR-6916-3p	2.73417	0	0.29585	12.8557	up	0	2	13	0	0	0
AAGGACAGAGGGTTCCTTCACTCTTGTGGGGACAGCTGAGGGGCTGAGCA	mmu-miR-3620-3p	mmu-miR-3620-3p	0.345283	0	0.783011	2.16294	up	0	0	2	0	0	0
AAGGACAGTCTTAGGGTATTACCTGACATTATGAGGTGGCCACAAGATCG	mmu-miR-7037-5p	mmu-miR-7037-5p	5.28263	0	0.180541	24.4103	up	2	0	23	0	0	0
AAGGACATATCTGTGTTATCTGACATACACCATACAGTCATAAACAGATC	mmu-miR-410-3p	mmu-miR-410-3p	2.11587	0	0.35317	9.98009	up	0	3	8	0	0	0
AAGGACATCCGCGCTCAGTACGAGAAGCTGGCCGCCAAGAACATGAGATC	mmu-miR-6978-5p	mmu-miR-6978-5p	1.03585	0	0.561552	4.9829	up	0	0	6	0	0	0
AAGGACGTGATGTGTTGAAATCTTGGCAGATATTCACCAGAGGAATGAGA	mmu-miR-7670-3p	mmu-miR-7670-3p	4.66132	0	0.246776	21.6947	up	0	0	27	0	0	0
AAGGACTGTACAAACGTGAAGGTGTGGTCTCACACTTCAGGTTTAGATCG	mmu-let-7g-5p	mmu-let-7g-5p	0.517924	0	0.702941	2.89494	up	0	0	3	0	0	0
AAGGACTGTTGTTGCAGATGGGAGCCTGGGCCATCCCAAGGAACACAAGA	mmu-miR-674-3p	mmu-miR-674-3p	3.10755	0	0.321528	14.5376	up	0	0	18	0	0	0
AAGGAGAATGGCGAACAGCGTCTGTACACCAAGAAAGCTCTTGGAAAGAT	mmu-miR-12188-5p	mmu-miR-12188-5p	3.10755	0	0.321528	14.5376	up	0	0	18	0	0	0
AAGGAGGATGTGGTCACTGAGCAGATTGACTTCTCGGCTGCACGCAAGAT	mmu-miR-5124b	mmu-miR-5124b	3.49349	4.13636	0.967676	-1.08493	down	3	2	6	3	0	0
AAGGATCCAAGAATGTGGACATTATTGTTCTGTTGCCCAAAGGCCAGATC	mmu-miR-1981-3p	mmu-miR-1981-3p	0.345283	0	0.783011	2.16294	up	0	0	2	0	0	0
AAGGATCGGGGTTTACCTTTGTAATAAACATCCTAGGATTTTAACGTAGA	mmu-miR-30c-5p	mmu-miR-30c-5p	0.863207	0	0.602004	4.24879	up	0	0	5	0	0	0
AAGGATCTGCGTTTGGTGTCACTGTGCATGGAACAAATTGACATCCAGAT	mmu-miR-878-5p	mmu-miR-878-5p	1.03585	0	0.561552	4.9829	up	0	0	6	0	0	0
AAGGATCTTGTGGCACACTCAGCTTTCAGTACTGACTGGAGGAGAAGGCT	mmu-miR-7074-3p	mmu-miR-7074-3p	4.07414	0	0.222497	18.7888	up	2	0	16	0	0	0
AAGGCAAAGACGTTTGAGGGCTTCTGTGCATTGCATCTTGCTGTGAGTAG	mmu-miR-7234-5p	mmu-miR-7234-5p	3.45283	0	0.300684	16.129	up	0	0	20	0	0	0
AAGGCCCTGTAGAGTAATAATGAATTGTTACCTTAAAATCTTATCACTAA	mmu-miR-126a-3p	mmu-miR-126a-3p	0.517924	0	0.702941	2.89494	up	0	0	3	0	0	0
AAGGCCGAAGTGGAGAAGGGTTCCATGTGAACAGCAGTTGAACATGAGAT	mmu-miR-5626-3p	mmu-miR-5626-3p	34.702	22.0812	0.752202	1.58126	up	14	33	101	7	37	23
AAGGCTACAAGGAAAGAACGTGTACAACTATGCTGGTTTGCCTCCACGAG	mmu-miR-1949	mmu-miR-1949	1.89906	0	0.423556	8.96703	up	0	0	11	0	0	0
AAGGCTCGAGCTACTCGGGTCAACAAGCGGGCACCACAGATGGACTAGAT	mmu-miR-6715-5p	mmu-miR-6715-5p	1.89906	0	0.423556	8.96703	up	0	0	11	0	0	0
AAGGCTGAACCTAAAACCTGCAAACACAACCTGATAGATATGGACAGATC	mmu-miR-19b-1-5p	mmu-miR-19b-1-5p	0.690566	0	0.645869	3.58617	up	0	0	4	0	0	0
AAGGCTGAGAATTGAGCCAAGGCATGTTAAACATGCACTGTGCTAGATCG	mmu-miR-669o-5p	mmu-miR-669o-5p	0.863207	0	0.602004	4.24879	up	0	0	5	0	0	0
AAGGCTGCTAGCAGAATACTGACTTCCAGACAACTAGGATGAGATCGGAA	mmu-miR-5119	mmu-miR-5119	1.38113	0	0.493753	6.57842	up	0	0	8	0	0	0
AAGGCTGCTAGTAATGACTGCCCCTTTAACACACAAGCCTCTAAGGGACA	mmu-miR-7212-5p	mmu-miR-7212-5p	1.38113	0	0.493753	6.57842	up	0	0	8	0	0	0
AAGGCTGGAAGACCAGCCTGTGTTCTGTACCGCCTGTGGGCCAGATCGGA	mmu-miR-6919-3p	mmu-miR-6919-3p	4.0872	0	0.214692	19.0926	up	0	4	18	0	0	0
AAGGGATCTGCAACCCTATAGGTGGAACAACATTATGAACTAGATCGGAA	mmu-miR-7683-3p	mmu-miR-7683-3p	1.38113	0	0.493753	6.57842	up	0	0	8	0	0	0
AAGGGCTAAAAATGTTTGACTAGAATGTAGATCCAGTGACACCTTGAGAT	mmu-miR-1970c-5p	mmu-miR-1970c-5p	1.55377	0	0.467151	7.37511	up	0	0	9	0	0	0
AAGGGCTGTGTCTTTGTGGGTCATCTTCCCATATTCTTCCAGATCGGAAG	mmu-miR-881-3p	mmu-miR-881-3p	2.76226	0	0.346187	12.9451	up	0	0	16	0	0	0
AAGGGGGAAGTTGAGCCAGACTGAGGGCATGAGAGCAGGAGAGCAAGATC	mmu-miR-7689-3p	mmu-miR-7689-3p	4.07414	0	0.222497	18.7888	up	2	0	16	0	0	0
AAGGGTATCTTATGACTACTTGTGCTCTGCCTTCCCCGTGACGTAGATCG	mmu-miR-6909-3p	mmu-miR-6909-3p	1.55377	0	0.467151	7.37511	up	0	0	9	0	0	0
AAGGGTCGCCTCTTTACCCTCTTTCTTTGGTGCATGTGTGCTAGATCGGA	mmu-miR-466m-5p	mmu-miR-466m-5p	0.345283	0	0.783011	2.16294	up	0	0	2	0	0	0
AAGGTCCATTGTAGGAGAACGTAGGGTAGTCAAGCTTCCAAGACTCCAGA	mmu-miR-1982-3p	mmu-miR-1982-3p	36.7475	8.33804	NA	4.42034	up	2	3	201	2	17	10
AAGGTGTAGACCTCATTGTTGCCCAACTTCCTGTTACAGTTCGGAAGATC	mmu-miR-7051-5p	mmu-miR-7051-5p	1.03585	0	0.561552	4.9829	up	0	0	6	0	0	0
AAGGTGTGTGCCACTATGTCTGGCTTTGGTCCATTTTTTTTGATAGATCG	mmu-miR-1946a	mmu-miR-1946a	1.38113	0	0.493753	6.57842	up	0	0	8	0	0	0
AAGGTTGTCCTCTGACATGCACACATAAGCAAATCCACTTCCACAGATCG	mmu-miR-466o-3p	mmu-miR-466o-3p	1.72641	0	0.44398	8.17132	up	0	0	10	0	0	0
AAGTACATCAAAGACTACATGAAATCACTCAAAGGCAAACTTGAGATCGG	mmu-miR-7092-5p	mmu-miR-7092-5p	3.72885	0	0.238699	17.1757	up	2	0	14	0	0	0
AAGTAGATTCCAATAGCACAGAGGGTAGATATCTGCCCAGCTTTAAGATC	mmu-miR-3060-3p	mmu-miR-3060-3p	1.20849	0	0.524746	5.78119	up	0	0	7	0	0	0
AAGTAGGCTCCCATCTAAGAATCTTTGCATGTAGCTTTGGTGCAGAGAGA	mmu-miR-3101-3p	mmu-miR-3101-3p	1.38113	0	0.493753	6.57842	up	0	0	8	0	0	0
AAGTCCCCAAAGGGTGACAAAGCTTCTGGAGCCAGGAGGATACTGAGAGA	mmu-miR-7662-3p	mmu-miR-7662-3p	2.58962	0	0.360263	12.1484	up	0	0	15	0	0	0
AAGTCCTTCTGATCGAGGCCCAGCCCGTGGACGGTGTGAGGCCGGTAGAG	mmu-miR-346-3p	mmu-miR-346-3p	13.1207	0	NA	60.6068	up	0	0	76	0	0	0
AAGTCGCTCGTCGACCTCCCCTCCTCCGTCCTTCCATCTCTCGCGCAAGA	mmu-miR-7082-5p	mmu-miR-7082-5p	2.9349	0.919641	0.696851	2.58138	up	0	0	17	0	0	4
AAGTCGTAACAAGGTAAGCATACTGGAAAGTGTGCTTGGAATAATAAGAT	mmu-miR-3473d	mmu-miR-3473d	15.7425	1.81097	0.280851	7.95495	up	0	10	77	0	7	2
AAGTCTTTGGGTTCCGGGGGGAGTATGGTTGCAAAGCTGAAACTTAAGAT	mmu-miR-6944-5p	mmu-miR-6944-5p	3.97075	0	0.274543	18.515	up	0	0	23	0	0	0
AAGTGACAGCATTATACTCTTTCGAAGGACAACAGCCAGGAGACTTAGAT	mmu-miR-344f-5p	mmu-miR-344f-5p	2.0717	0	0.405365	9.76258	up	0	0	12	0	0	0
AAGTGATCTTTAACTAGACTGTTGGTTTCTATGATGGTTAGATCGGAAGA	mmu-miR-708-3p	mmu-miR-708-3p	2.9349	0	0.333333	13.7415	up	0	0	17	0	0	0
AAGTGCCTGAGAAGAATGTGAACACATTAGAGTTACTATGTATGTAAGTG	mmu-miR-6971-3p	mmu-miR-6971-3p	4.28794	0	0.210467	20.0281	up	0	2	22	0	0	0
AAGTGGAACCCAAATGTAAGTCTTCTGCTCCCCTCCCCCAGTGACTCAGA	mmu-miR-7045-5p	mmu-miR-7045-5p	1.89906	0	0.423556	8.96703	up	0	0	11	0	0	0
AAGTGGAACTGATAACGAGTGACCATCCTGGACGTGAGCTTCCCGAGATC	mmu-miR-3076-5p	mmu-miR-3076-5p	3.45283	0	0.300684	16.129	up	0	0	20	0	0	0
AAGTGGACCCTGACAGTTTCTCGGTTTCCCCAGTGCTGAAGACAAGATCG	mmu-miR-6372	mmu-miR-6372	1.38113	0	0.493753	6.57842	up	0	0	8	0	0	0
AAGTGGCAGCCCCTGTACTCCCTAGGGCTTCCACAGTGCTCTCCTGAGAT	mmu-miR-7049-3p	mmu-miR-7049-3p	1.55377	0	0.467151	7.37511	up	0	0	9	0	0	0
AAGTGTAGTATCTGTTCTTATCAGTTTAATATCTGATACGCCCTAGATCG	mmu-miR-468-5p	mmu-miR-468-5p	29.2858	2.52901	0.223351	10.9242	up	6	2	144	0	0	11
AAGTGTCGACATTTCTGATATCCATTCTTCTTATAGTCTATGGTAAGATC	mmu-miR-7086-3p	mmu-miR-7086-3p	11.2378	2.75757	0.483766	4.65741	up	0	5	58	2	0	0
AAGTGTTGATGTGAACTTGTGATGTGTCGTGTAACCCTGACCAGATCGGA	mmu-miR-5616-3p	mmu-miR-5616-3p	0.863207	0	0.602004	4.24879	up	0	0	5	0	0	0
AAGTGTTGTGCTCTAACTGTGACCCACAGGGGTTCAGCCCAGGACAGATC	mmu-miR-3073b-3p	mmu-miR-3073b-3p	0.690566	0	0.645869	3.58617	up	0	0	4	0	0	0
AAGTTATGTAGATTGGTGCTGTAAAATATTTTGATAAATATTAACAGATC	mmu-miR-743a-5p	mmu-miR-743a-5p	1.03585	0	0.561552	4.9829	up	0	0	6	0	0	0
AAGTTGTAAGTCCTCTGATGTTAATCTGGGCTGCCCCCAGTCAGATCGGA	mmu-miR-7684-3p	mmu-miR-7684-3p	2.0717	0	0.405365	9.76258	up	0	0	12	0	0	0
AAGTTGTGGAATTATTCTTCAGTGAGCGGACTATGCTTCTGTAACTAGAT	mmu-miR-6244	mmu-miR-6244	5.0066	0	0.235002	23.2843	up	0	0	29	0	0	0
AAGTTTCTCAATCCATTCCAGATTGGTTTCTCTGTGTTCTGCGGTATCTA	mmu-miR-7010-5p	mmu-miR-7010-5p	1.55377	0	0.467151	7.37511	up	0	0	9	0	0	0
AAGTTTGTGGAACCGCCTGTCTGTGTTGCTGAATCTGTTGCCAGATCGGA	mmu-miR-214-3p	mmu-miR-214-3p	0.690566	0	0.645869	3.58617	up	0	0	4	0	0	0
AATAAAAAGAAAGACATTAAATATAAATTTTAAAGAAGTAGAAGAGATCG	mmu-miR-7057-3p	mmu-miR-7057-3p	5.69717	0	0.215084	26.4624	up	0	0	33	0	0	0
AATAAAATCTTGCTAGTGTATGCAATGGTGTCAGCGTTTGGATGAGATCG	mmu-miR-3109-3p	mmu-miR-3109-3p	2.58962	0	0.360263	12.1484	up	0	0	15	0	0	0
AATAACAACACCTTGTATTTATGGGGTCGCCTCTCTCCAGAGCTAGATCG	mmu-miR-3095-3p	mmu-miR-3095-3p	1.72641	0	0.44398	8.17132	up	0	0	10	0	0	0
AATAAGACTGCTATGAACATAGTGGAACATGTTTCCCTATCACAAGATCG	mmu-miR-155-5p	mmu-miR-155-5p	1.18039	0	0.515091	5.62827	up	0	2	4	0	0	0
AATAAGGCTGGTATGAACATAGTAGAGCACGTGTCCTTCTTACCAGATCG	mmu-miR-3572-3p	mmu-miR-3572-3p	1.38113	0.579064	0.831389	1.71369	up	0	0	8	0	3	0
AATAATGAAAACAACACTGGGAGCTAAGATTAAACTTATAAGATCGGAAG	mmu-miR-335-3p	mmu-miR-335-3p	0.863207	0	0.602004	4.24879	up	0	0	5	0	0	0
AATAATGTCACCTCGAACCAGCCTCGCCGAGGACAGCTGCCTGGGCCAGA	mmu-miR-7037-3p	mmu-miR-7037-3p	1.38113	0	0.493753	6.57842	up	0	0	8	0	0	0
AATACACCAAGGAATGGATCATGGACCTTGTAGGTGAAGCCTGGATACGT	mmu-miR-6932-5p	mmu-miR-6932-5p	0.690566	0	0.645869	3.58617	up	0	0	4	0	0	0
AATACAGGACTCTTTCGAGGCCCTGTAATTGGAATGAGTCCACTTTAAAT	mmu-miR-7214-5p	mmu-miR-7214-5p	1.72641	0	0.44398	8.17132	up	0	0	10	0	0	0
AATACCAGCTTTGGGTGCTGGTGGTGGGGAGTAGCTCCTTCTTCTAGATC	mmu-miR-1188-3p	mmu-miR-1188-3p	23.7563	8.65876	0.600896	2.87258	up	0	11	122	6	2	0
AATACCCATGAAAGGAGTTACAGAGACAAAGTTTGGAGCTAAGACAAAAG	mmu-miR-34a-5p	mmu-miR-34a-5p	0.690566	0	0.645869	3.58617	up	0	0	4	0	0	0
AATACCTCACATAAGGAAGATGGGGCTTTAGGATAAATTTGAAAGATCGG	mmu-miR-6353	mmu-miR-6353	1.03585	0	0.561552	4.9829	up	0	0	6	0	0	0
AATACCTTGACCATATAGCTAGGATCTTCTCTGACTAGAATCATAACTAG	mmu-miR-301b-5p	mmu-miR-301b-5p	1.55377	0	0.467151	7.37511	up	0	0	9	0	0	0
AATACGTCTGATGCCGCAGACCCTCTGGGCCCCTTTGTCTGCGTGGAAGA	mmu-miR-326-3p	mmu-miR-326-3p	1.03585	0	0.561552	4.9829	up	0	0	6	0	0	0
AATACTGTGACAGACCTGTCATTGAGACTGAGGCTTTGGTAGGCATACGA	mmu-miR-151-3p	mmu-miR-151-3p	1.03585	0	0.561552	4.9829	up	0	0	6	0	0	0
AATACTTGAAGGTCCAGGACACTCTTGACATGTTTGTTTAAGAGATCGGA	mmu-miR-495-3p	mmu-miR-495-3p	0.690566	0	0.645869	3.58617	up	0	0	4	0	0	0
AATAGCCCCAGCACCAAGGGCACACACACCTGTTCCTGAGCCCAGACAGA	mmu-miR-362-3p	mmu-miR-362-3p	1.03585	0	0.561552	4.9829	up	0	0	6	0	0	0
AATAGCTACTGAGAGCCTGGTCATAAGAGCGAGAGAAGAGTCTAGATCGG	mmu-miR-7020-3p	mmu-miR-7020-3p	9.50537	5.42433	0.753632	1.67702	up	4	14	20	0	15	11
AATAGCTTGGAATGCTGAACATAGAACTTAATGCGAAGAAGGTGGACAGA	mmu-miR-6914-3p	mmu-miR-6914-3p	1.03585	0	0.561552	4.9829	up	0	0	6	0	0	0
AATATCATTGATACATGACAAATAAATGATGAGAAAGAATTCGTGAAAGA	mmu-miR-6341	mmu-miR-6341	1.72641	0	0.44398	8.17132	up	0	0	10	0	0	0
AATATGACTTGGTTTCCTTGACAACTTTGGTATTTTAAAGTGACAAAAGA	mmu-miR-5129-5p	mmu-miR-5129-5p	1.03585	0	0.561552	4.9829	up	0	0	6	0	0	0
AATATGGCGTCCGCTACTCGCGTTATCCAAAAGCTGCGGAACTGGGCAGA	mmu-miR-208b-5p	mmu-miR-208b-5p	0.690566	0	0.645869	3.58617	up	0	0	4	0	0	0
AATATGGTTTACAAAAAACATTAGACTGTGAATCTGACAACAGGAAATAA	mmu-miR-876-3p	mmu-miR-876-3p	23.8918	6.25304	0.445221	3.70034	up	2	21	101	0	5	23
AATATGTGTTTACTTTGCTCTGTGACATTTCTGGATCATTCCGGTCAGAT	mmu-miR-509-3p	mmu-miR-509-3p	1.38113	0	0.493753	6.57842	up	0	0	8	0	0	0
AATATTGTATTGTAGGATGGCAAAGGCTATTGGACGTGAGGAACTCTAGA	mmu-miR-6965-5p	mmu-miR-6965-5p	1.03585	0	0.561552	4.9829	up	0	0	6	0	0	0
AATATTTAAACCAGACTGGGCTGAACTTACAGAGATCCTCCTGCCTCAGA	mmu-miR-709	mmu-miR-709	6.14583	0	0.15942	28.4111	up	2	0	28	0	0	0
AATCAACCAAGTGGAAACAAGAAGAACTATTCAAAGAAAGATCGGAAGAG	mmu-miR-503-3p	mmu-miR-503-3p	1.03585	0	0.561552	4.9829	up	0	0	6	0	0	0
AATCAAGAACGAAAGTCGGAGGTTCGAAGACGATCAGATACAGATCGGAG	mmu-miR-26a-2-3p	mmu-miR-26a-2-3p	395.676	8.27271	NA	50.0385	up	12	27	2208	6	0	0
AATCAAGAACTCACTGAGATGAGCCTTTATGGGCCATTTTTATTCTAGAT	mmu-miR-674-5p	mmu-miR-674-5p	1.38113	0	0.493753	6.57842	up	0	0	8	0	0	0
AATCAAGCACCGGATGGAGCAGGCCCTTCAGGGTGGGGAGAGGGCAGATC	mmu-miR-7085-3p	mmu-miR-7085-3p	2.21624	0	0.343534	10.4573	up	0	2	10	0	0	0
AATCACATGCTGGCATTATGCTACACCAGATCTCCTAGTAACCACTAGAT	mmu-miR-344d-3-5p	mmu-miR-344d-3-5p	1.38113	0.459821	0.780996	2.03112	up	0	0	8	0	0	2
AATCACCAGTAGACATGAAAGGGCAAATTGTAGTAAGAACTGAAGGCAGA	mmu-miR-130b-3p	mmu-miR-130b-3p	7.60631	7.17066	0.952275	1.09559	up	4	14	9	3	5	9
AATCACGTTTATAAACATGAAACGCTGTTCTGAGTGGCTTGAACTGTAAG	mmu-miR-7243-5p	mmu-miR-7243-5p	0.690566	0	0.645869	3.58617	up	0	0	4	0	0	0
AATCAGAAACGGACAAAAGCTTTGAGGGGGCCAGGGATGATAGCACTTGC	mmu-miR-3085-3p	mmu-miR-3085-3p	1.55377	0	0.467151	7.37511	up	0	0	9	0	0	0
AATCAGTAGAATACAGCCAAAGCTTCACTCACATTATCGCCAGATCGGAA	mmu-miR-6913-3p	mmu-miR-6913-3p	1.38113	0	0.493753	6.57842	up	0	0	8	0	0	0
AATCATGTACTCATTATACTATGGCAGATTGAAGAACAAATAAAGAAAGA	mmu-miR-6991-3p	mmu-miR-6991-3p	6.35964	0	0.153536	29.5696	up	0	2	34	0	0	0
AATCATGTCTTGTCCAACTGTGAGCTGCTTAAGAAGTTCCTAGACCCAGA	mmu-miR-28a-3p	mmu-miR-28a-3p	1.55377	0	0.467151	7.37511	up	0	0	9	0	0	0
AATCCATCACTGTGTGCTATTTTTATGGGAGGACCTGTAGTGCTAGATCG	mmu-miR-7005-5p	mmu-miR-7005-5p	0.690566	0	0.645869	3.58617	up	0	0	4	0	0	0
AATCCCACGTGAACCAAGACCTGGAGAATTCGAAAAAATTATCAAACAGA	mmu-miR-7212-3p	mmu-miR-7212-3p	2.11587	0.459821	0.612112	3.08996	up	0	3	8	0	0	2
AATCCCCATCACCATCTTAGTTTTCGCAGCCTGCGAAGCAGCTGTAGAGA	mmu-miR-6924-5p	mmu-miR-6924-5p	2.0717	0	0.405365	9.76258	up	0	0	12	0	0	0
AATCCTGAGCTCATGAATGGTGTGTTGTCTGCTTAATTCTACTGCCAGAT	mmu-miR-3089-3p	mmu-miR-3089-3p	5.35188	1.14955	0.568342	3.94651	up	0	0	31	0	0	5
AATCCTTTGGCAAATGAAAGGAAGAAAGAAAACTATCTCTGAGACAGATC	mmu-miR-7027-5p	mmu-miR-7027-5p	2.76226	0	0.346187	12.9451	up	0	0	16	0	0	0
AATCGAACAGGAGCTGACGGCTGCCAAGAAGCACGGCACCAAAAATAAGA	mmu-miR-7008-3p	mmu-miR-7008-3p	7.29813	0	0.0958906	33.7713	up	2	4	29	0	0	0
AATCGAATTGTATACTGCACAATGGAGGTGGAGGGTGGAGAGAAAAGATC	mmu-miR-1952	mmu-miR-1952	0.345283	0	0.783011	2.16294	up	0	0	2	0	0	0
AATCGACTGACGGCGCCTACAAGCCTTCCTTCCTCACTGAGCAGGAACAG	mmu-miR-7034-3p	mmu-miR-7034-3p	7.39548	0.579064	0.311675	8.89237	up	0	2	40	0	3	0
AATCGCACTAGAACTAAACAACCTAACCATAAAACTATCAATAAATAGAT	mmu-let-7a-5p	mmu-let-7a-5p	0.690566	0	0.645869	3.58617	up	0	0	4	0	0	0
AATCGGTTGTCTGGTGACTGCTGCCAGCAGTAGTTGGCCTTACTCTGCCA	mmu-miR-6361	mmu-miR-6361	11.5168	5.8018	0.698393	1.91249	up	4	6	43	0	11	16
AATCGTAGACTCTGCATCTCATGACTGCCCCTTAGCAACACAGACGTACG	mmu-miR-6366	mmu-miR-6366	6.94983	0	0.140489	32.2854	up	0	3	36	0	0	0
AATCGTGATGTGTAAGAATTTCTCCGACCCTTTAAGGATTATAAGAGATC	mmu-miR-125a-5p	mmu-miR-125a-5p	1.03585	0	0.561552	4.9829	up	0	0	6	0	0	0
AATCTAATTTTGAAGGCTATCTCTGAAGCTCAAGAGTCTGTAACAAAGAA	mmu-miR-802-5p	mmu-miR-802-5p	1.03585	0	0.561552	4.9829	up	0	0	6	0	0	0
AATCTATCAGTAGTAAACAGCCATATGGTGACCTCTCCACTCAACAGATC	mmu-miR-30c-2-3p	mmu-miR-30c-2-3p	1.38113	0	0.493753	6.57842	up	0	0	8	0	0	0
AATCTATTGTGAAGAACCTGATTTGCACTCTGTAGTGTTTAAAGAAACAA	mmu-miR-759	mmu-miR-759	2.56152	0	0.310143	12.0569	up	0	2	12	0	0	0
AATCTCCCATAAGCTGTATGGCTCTGGAGTAAAGGAGAGGGACTACGGAG	mmu-miR-8119	mmu-miR-8119	6.97441	0	0.141969	32.1632	up	3	0	29	0	0	0
AATCTCGAGTCTCTTCCTAGGCATATTCTGGCTTTTCATCATGGCAGATC	mmu-miR-135b-5p	mmu-miR-135b-5p	1.72641	0	0.44398	8.17132	up	0	0	10	0	0	0
AATCTCTGCAGCAGAGTAGCTGGCTGTGCTGACTGGTGACACTTCTAGAT	mmu-miR-216c-3p	mmu-miR-216c-3p	1.89906	0	0.423556	8.96703	up	0	0	11	0	0	0
AATCTGACTTTGGAACAAGAGTTGGAACTCTTAATTCCACATTTGCCAGA	mmu-miR-7090-3p	mmu-miR-7090-3p	11.4696	6.89393	0.778685	1.77068	up	2	2	56	5	0	0
AATCTGGGCTTGCCATTTAGTGGGACCGCATGCCCCAAGGGCACAAGATC	mmu-miR-129-5p	mmu-miR-129-5p	0.345283	0	0.783011	2.16294	up	0	0	2	0	0	0
AATCTGTAAGCTCAATGTCCACCGAGGAAAAAGTAATTGGGGGCAGATCG	mmu-miR-365-1-5p	mmu-miR-365-1-5p	2.58962	0	0.360263	12.1484	up	0	0	15	0	0	0
AATCTGTCTATGGAGATTTCTTGACTCTTTGGGAACTCTGAGAGCTAGAT	mmu-miR-7090-5p	mmu-miR-7090-5p	4.9785	0	0.187137	23.2101	up	0	2	26	0	0	0
AATCTTGAGATCTGACAGAAGCATTAAACGCTTTACATTTGAAAGATCGG	mmu-miR-147-3p	mmu-miR-147-3p	0.690566	0	0.645869	3.58617	up	0	0	4	0	0	0
AATGAAAGGAAGCATATCTTTATCAAGATGCTAGTAAAACTGAAAGATCG	mmu-miR-496b	mmu-miR-496b	2.0717	0	0.405365	9.76258	up	0	0	12	0	0	0
AATGAAATTCAATTTTTGTTTCTAGTAGAACTGTTAATATAATGTTAGAT	mmu-miR-3966	mmu-miR-3966	1.89906	0	0.423556	8.96703	up	0	0	11	0	0	0
AATGAAATTCTGCCTACAACTTCAACCTGAATTGTTGTAGATCGGAAGAG	mmu-miR-1948-5p	mmu-miR-1948-5p	1.38113	0	0.493753	6.57842	up	0	0	8	0	0	0
AATGAAATTGACACTGTGGATTATTTGCTCTGTAAGGCATAAGTGCAGAT	mmu-miR-7021-5p	mmu-miR-7021-5p	2.0717	0	0.405365	9.76258	up	0	0	12	0	0	0
AATGAACCATCTAAGGTCTGTCTAACGTCTCGCAATTATAAATATGAGAT	mmu-miR-6350	mmu-miR-6350	0.690566	0	0.645869	3.58617	up	0	0	4	0	0	0
AATGAACTCGATTTCACATCTTACCATTGCCACGCAATCCATGTAAGATC	mmu-miR-182-5p	mmu-miR-182-5p	1.52568	0	0.440561	7.24522	up	0	2	6	0	0	0
AATGAACTGCTAAGAACAGAAATAAAATTGAAATGTTGAGAGAGATCGGA	mmu-miR-5113	mmu-miR-5113	2.9349	0	0.333333	13.7415	up	0	0	17	0	0	0
AATGAAGCGCGGGTAAACGGCGGGAGTAACTATGACTCTCTTAAGGTAGC	mmu-miR-7213-5p	mmu-miR-7213-5p	2.0717	0	0.405365	9.76258	up	0	0	12	0	0	0
AATGAAGGAAGCCTGCAGCTGGCAGGTGTAATTGCTCCTGTCACTCTGAA	mmu-miR-12201-3p	mmu-miR-12201-3p	2.9349	0	0.333333	13.7415	up	0	0	17	0	0	0
AATGAAGGGCACAGCCTCTGGCAGCTCCCGGAGCAAGAGCAAGAGATCGG	mmu-miR-6918-3p	mmu-miR-6918-3p	0.863207	0	0.602004	4.24879	up	0	0	5	0	0	0
AATGAATGAGACACAGGTACATACTCTGAGGTGTTTTATGCCTTCTGAGA	mmu-miR-7053-3p	mmu-miR-7053-3p	1.55377	0.386043	0.713743	2.53276	up	0	0	9	0	2	0
AATGACAGAACTTACAAAGTCAAGTAGCTGGGGCTACCAATATGACTAGA	mmu-miR-152-3p	mmu-miR-152-3p	0.690566	0	0.645869	3.58617	up	0	0	4	0	0	0
AATGACAGTCTCCAAAAACTGCCCCGATCAAGACCTCAAAATCAAGATCG	mmu-miR-7230-3p	mmu-miR-7230-3p	2.73417	0	0.29585	12.8557	up	0	2	13	0	0	0
AATGACAGTGCTCTAGAACGGTGAATCTCATGACAACATCAGAAAGATCG	mmu-miR-541-5p	mmu-miR-541-5p	1.03585	0	0.561552	4.9829	up	0	0	6	0	0	0
AATGAGGTTGGCAGTGGACTATAGCGGCATCTCTGTCTGCCAGATCGGAA	mmu-miR-3061-3p	mmu-miR-3061-3p	0.690566	0	0.645869	3.58617	up	0	0	4	0	0	0
AATGATACTGAAGCTACGAATATACTGACTATGAAGACCTATGCTTTGAG	mmu-miR-215-5p	mmu-miR-215-5p	1.20849	0	0.524746	5.78119	up	0	0	7	0	0	0
AATGATGACGAGACGTAATTCGTGAAGGAACCTACCAAGGCCACCAGATC	mmu-miR-760-5p	mmu-miR-760-5p	8.28679	0	0.165107	38.3759	up	0	0	48	0	0	0
AATGATGAGCTCTTACACTACATCCTGAAGATTGTCGTGCGGGAGATCGG	mmu-miR-6390	mmu-miR-6390	20.6638	6.36101	0.451725	3.51178	up	2	5	105	4	2	2
AATGATGATGAAACTAGAAAAAAAAGGAAGTGCCGTCCGATGCGACAACT	mmu-miR-9768-5p	mmu-miR-9768-5p	0	0.689731	0.533304	-5.62928	down	0	0	0	0	0	3
AATGATGTCTGTAGTAAAGTTTCTATCCAGTGATTCTCCAGTGAGATCGG	mmu-miR-6949-3p	mmu-miR-6949-3p	2.21624	4.13636	0.817191	-1.66738	down	0	2	10	3	0	0
AATGATTTGGAGGAGAGAAGTTTGTACTGTAAGAATTTGAAAAGATCGGA	mmu-miR-7235-3p	mmu-miR-7235-3p	5.52453	0	0.219697	25.668	up	0	0	32	0	0	0
AATGCAAACACTAGAATGCAAGCCCTAGGACTGATGAGCTGTTGAGCAGA	mmu-miR-6408	mmu-miR-6408	1.20849	0	0.524746	5.78119	up	0	0	7	0	0	0
AATGCACAGTGCTCGTTCATGTTGGACTCGGTGGCTGGGTCTTTGCCAAA	mmu-miR-193a-5p	mmu-miR-193a-5p	0.517924	0	0.702941	2.89494	up	0	0	3	0	0	0
AATGCAGAACTGTGCAGTCTCTGGGGAGAACTGGATACATTGTTTCTCCA	mmu-miR-6975-5p	mmu-miR-6975-5p	1.55377	0	0.467151	7.37511	up	0	0	9	0	0	0
AATGCAGCCTGACGGCCACTCAGGAGAGGTTTGACTATGTGAGCCAATGT	mmu-miR-6930-5p	mmu-miR-6930-5p	0.345283	0	0.783011	2.16294	up	0	0	2	0	0	0
AATGCAGTTAAATGATCAGTCTGGAAGTCTCAAGAACATGATACCCAGAT	mmu-miR-3091-3p	mmu-miR-3091-3p	2.0717	0	0.405365	9.76258	up	0	0	12	0	0	0
AATGCCCTGTTGGATGTAGCCTCCCTGTTCCGGGTTGGACAGCATTTCAA	mmu-miR-6907-5p	mmu-miR-6907-5p	1.03585	0	0.561552	4.9829	up	0	0	6	0	0	0
AATGCCGATGGAACTGTCAGATATGACTCAACTCACTATAAAGAGACAGA	mmu-miR-1966-3p	mmu-miR-1966-3p	8.53472	0.845863	0.249838	7.77206	up	2	2	39	0	2	2
AATGCGAGCCTGGCTATGAACTACTGGGATCAGACATCCTCACTTGCCAG	mmu-miR-7656-3p	mmu-miR-7656-3p	4.33211	0	0.203995	20.2167	up	0	5	18	0	0	0
AATGCTGCCCATGGTCAGTGGAAACTGGCCGGGCTGAGCAACAGACTGAG	mmu-miR-200b-5p	mmu-miR-200b-5p	2.00244	0	0.383509	9.00515	up	2	0	4	0	0	0
AATGCTGGGGATCCAACCCAGGGCTTTCTGAATGCTAGGCAAGGACTCTA	mmu-miR-6927-5p	mmu-miR-6927-5p	2.24434	0	0.389026	10.5579	up	0	0	13	0	0	0
AATGGAAACTGAACTCAGCTCCCAGGACAGGAAGGACTTGGACAAGATCG	mmu-miR-6948-3p	mmu-miR-6948-3p	2.0717	0	0.405365	9.76258	up	0	0	12	0	0	0
AATGGAAGTAGAAAAGTCTGAGCAACCTTTAAGCCAAGTTCTACCAGATC	mmu-miR-3097-3p	mmu-miR-3097-3p	1.03585	0	0.561552	4.9829	up	0	0	6	0	0	0
AATGGACAAGAGACCTACGATTCACCAGCGAGCCACAGTAGTAAGATCGG	mmu-miR-1930-3p	mmu-miR-1930-3p	1.87096	0	0.385702	8.85393	up	0	2	8	0	0	0
AATGGCAAGACCAGCAAGAAGATCACCATTTCCGACTGTGGACAAGATCG	mmu-miR-7217-3p	mmu-miR-7217-3p	2.0717	0	0.405365	9.76258	up	0	0	12	0	0	0
AATGGCAGCATGACCCTGTAAAGTCTGTGCACCGACTGTGAGATCGGAAG	mmu-miR-487b-3p	mmu-miR-487b-3p	0.690566	0	0.645869	3.58617	up	0	0	4	0	0	0
AATGGGGCGAAGCTACCATCTGTGGGATTATGACTGAACGCCTCAGATCG	mmu-miR-7237-5p	mmu-miR-7237-5p	3.10755	0	0.321528	14.5376	up	0	0	18	0	0	0
AATGGGGCTCAGAACTGAACAAAGAATTCTCACCTGAGGAATAGATCGGA	mmu-miR-186-5p	mmu-miR-186-5p	3.62547	0	0.291351	16.9245	up	0	0	21	0	0	0
AATGGTATTATTCCCATTTAGAGGAACTGTGGGCTCATTTATACCAGATC	mmu-miR-7221-3p	mmu-miR-7221-3p	2.24434	0	0.389026	10.5579	up	0	0	13	0	0	0
AATGTCAGTAGCTATGAACTGTATAACACTGGTCAGAACTGATCAGATCG	mmu-miR-7646-5p	mmu-miR-7646-5p	3.79811	0	0.28266	17.7198	up	0	0	22	0	0	0
AATGTCGTGAAATAATTGAGATGATATGTCTCCGTTGGTAAAAGCTCTTG	mmu-miR-138-2-3p	mmu-miR-138-2-3p	12.7474	2.75757	0.456014	5.25881	up	0	2	71	2	0	0
AATGTGAAGTACCAACTTCGAAGGACAGGTGGAACAAAGTTCCTCAAGAT	mmu-miR-363-5p	mmu-miR-363-5p	0.489827	0	0.720614	2.71248	up	0	2	0	0	0	0
AATGTGAATGGATTCTGAGCTCTCCCTGTGCCCCGGGTGGGCCAGATCGG	mmu-miR-7652-5p	mmu-miR-7652-5p	2.58962	0.386043	0.561627	4.17005	up	0	0	15	0	2	0
AATGTGCCTGTGGCTGCCTTGCCTGTAACTCAACAAATGACAGAAAGATC	mmu-miR-5129-3p	mmu-miR-5129-3p	1.03585	0	0.561552	4.9829	up	0	0	6	0	0	0
AATGTGCTAACTGCTGACCTCACCTTCTACGTAGGCTGCTCTGTCAGATC	mmu-miR-7239-3p	mmu-miR-7239-3p	6.70492	0	0.147007	31.1589	up	0	2	36	0	0	0
AATGTGGACTTGTAACCACTCCATCAGGATAGAACCCCAGCTCGAGATCG	mmu-miR-6352	mmu-miR-6352	1.03585	0	0.561552	4.9829	up	0	0	6	0	0	0
AATGTGGATCTGGAGGCTGCCACGAGGAAGGGCATCCTAGTCATGAACAG	mmu-miR-6915-3p	mmu-miR-6915-3p	1.38113	0	0.493753	6.57842	up	0	0	8	0	0	0
AATGTGGCCAAACAGTTTGGTGCACAGGTCCATCGAAGAAGTTCTGAGAT	mmu-miR-148a-5p	mmu-miR-148a-5p	2.0717	0	0.405365	9.76258	up	0	0	12	0	0	0
AATGTGGCTCTTCTCTGATATGCTCTTAAGTAATTCAGCTTTGAACAGAT	mmu-miR-26b-5p	mmu-miR-26b-5p	1.55377	0	0.467151	7.37511	up	0	0	9	0	0	0
AATGTTCTGAGTATTTGTTCTGATGATGAACTAATGACAGAAGGTGAAGA	mmu-miR-136-5p	mmu-miR-136-5p	0.345283	0	0.783011	2.16294	up	0	0	2	0	0	0
AATGTTGGCTCTGGGGACTGATTTCAAATTCTCATGCTTGTATGGAGATC	mmu-miR-29b-3p	mmu-miR-29b-3p	1.03585	0	0.561552	4.9829	up	0	0	6	0	0	0
AATTAAAAGGACTTTTCACTCCAGAACCTTTCATTCTGAAGTTTGAGAGA	mmu-miR-721	mmu-miR-721	1.03585	0	0.561552	4.9829	up	0	0	6	0	0	0
AATTAAGTTCTGTGACTTTTGACTCCCCCCTCCCGGGGAAGAATTCAGAG	mmu-miR-7045-3p	mmu-miR-7045-3p	0.690566	0	0.645869	3.58617	up	0	0	4	0	0	0
AATTACCTGAGTGGATGAACGAACATTTCTCTGAGAATTAGAGTGAGATC	mmu-miR-3535	mmu-miR-3535	22.2838	11.6036	0.703639	1.88348	up	6	15	85	0	22	32
AATTAGACAACTCATAGAACTGGCAGAGGCCATGACACCTCTCAAGATCG	mmu-miR-7676-5p	mmu-miR-7676-5p	3.77001	3.9157	0.982902	1.04313	up	0	2	19	2	6	0
AATTAGTGAATGGGAACCAATAGTGGAAAGAGGAGAATGGACTTCCAAGA	mmu-miR-7086-5p	mmu-miR-7086-5p	1.18039	0	0.515091	5.62827	up	0	2	4	0	0	0
AATTATGGATCCCAACATTGTTGGCAATGAGCATTATGACGTCGCCCGAG	mmu-miR-1912-5p	mmu-miR-1912-5p	2.9349	0	0.333333	13.7415	up	0	0	17	0	0	0
AATTCAGAAATCTGCCTGCCTTTGCCTCCCGAGTGCTGGGACTAAAGGCA	mmu-miR-6540-5p	mmu-miR-6540-5p	2.41698	0	0.374244	11.353	up	0	0	14	0	0	0
AATTCATCCCCAACACGGATGACCAGATCATCGTGGCTCTCAAGATCGGA	mmu-miR-181d-3p	mmu-miR-181d-3p	17.2713	27.3302	0.75486	-1.57354	down	10	24	28	10	38	27
AATTCCATCATGAAGTGTGACGTTGACATCCGTAAAGACCTCTATGCCAG	mmu-miR-153-5p	mmu-miR-153-5p	1.03585	0	0.561552	4.9829	up	0	0	6	0	0	0
AATTCCATGTATGACTCTGCTAAGGAATACAAATTCCTTACAGAACAGAT	mmu-miR-9769-3p	mmu-miR-9769-3p	4.41942	0	0.208573	20.3982	up	2	0	18	0	0	0
AATTCGTACATCTAGGAGCTATAGAACTAGTACCGCAAGGGAAAGAAGAT	mmu-miR-7075-3p	mmu-miR-7075-3p	5.84171	0	0.164552	27.1854	up	0	2	31	0	0	0
AATTCTCTAGGCCAATAAATCAACAAGACAAATGAACTATGCTAGATCGG	mmu-miR-6377	mmu-miR-6377	1.38113	0	0.493753	6.57842	up	0	0	8	0	0	0
AATTCTGTGGTATTCTGTCTTGCATTTGTCACAATTGTGACAGATCGGAA	mmu-miR-6399	mmu-miR-6399	150.771	141.778	0.966382	1.06218	up	116	171	190	26	307	203
AATTCTTTTAGTTGTTCACTGGATAATGAGACTAGACAAACTGATAGATC	mmu-miR-7680-3p	mmu-miR-7680-3p	2.76226	4.13636	0.897388	-1.37037	down	0	0	16	3	0	0
AATTGACTGTGTCCCGGGCAAGAAAGATACAGCGCTTCTTGTCTCAGATC	mmu-miR-12185-3p	mmu-miR-12185-3p	2.9349	0	0.333333	13.7415	up	0	0	17	0	0	0
AATTGAGAGAACCATCCTATTCACTGGGTGCCAAGTTTGAGTGATGAGAT	mmu-miR-6942-3p	mmu-miR-6942-3p	1.94323	0	0.37463	9.17718	up	0	3	7	0	0	0
AATTGATTTCAGGAACTTGCCAATTAACATTGTAATTGGGTGCGTGAAGA	mmu-miR-7210-5p	mmu-miR-7210-5p	2.58962	0	0.360263	12.1484	up	0	0	15	0	0	0
AATTGCCCGACAAAGGTAAAAAGATCTCAGACACAGTTGCCAGATCGGAA	mmu-miR-216a-5p	mmu-miR-216a-5p	1.38113	0	0.493753	6.57842	up	0	0	8	0	0	0
AATTGTCCTTTGTAACTCCATCCTGGGCACTAGGCAGGGTCAAGATCGGA	mmu-miR-7238-3p	mmu-miR-7238-3p	0.863207	0.386043	0.8878	1.45559	up	0	0	5	0	2	0
AATTGTGTGACACCAAGCACTTCTGGGCGGGGCTCTTTTGGGCAGGAAGA	mmu-miR-292a-5p	mmu-miR-292a-5p	0.517924	0	0.702941	2.89494	up	0	0	3	0	0	0
AATTTACGTGGTTCATAGGAATTCAGTGGTAACATTTGACAAAGCAGATC	mmu-miR-146b-5p	mmu-miR-146b-5p	2.24434	0	0.389026	10.5579	up	0	0	13	0	0	0
AATTTAGTCTGCACAGGTGAGAGTCTGCACCACAGAAGCTGACAGCTTCT	mmu-miR-199b-3p	mmu-miR-199b-3p	1.38113	0	0.493753	6.57842	up	0	0	8	0	0	0
AATTTATACTCATTGCTCTGTGTGGTGGGCAAGGACATTGCTTACACCAG	mmu-miR-7681-5p	mmu-miR-7681-5p	1.03585	0	0.561552	4.9829	up	0	0	6	0	0	0
AATTTGTTTCTCTGGCTCTCCCTTGGCACATCATGCCCCCGAACAGATCG	mmu-miR-12199-3p	mmu-miR-12199-3p	3.10755	0	0.321528	14.5376	up	0	0	18	0	0	0
AATTTTGAATTCTTAAGTGTAGGTTCAATTCCTATTGTCCTACCAAAAAA	mmu-miR-5709-5p	mmu-miR-5709-5p	9.14999	0.459821	0.284713	13.0414	up	0	0	53	0	0	2
AATTTTGTGTATTCTGTTTGGTGGCTGATAAAGAGACTTTGAGATTACAA	mmu-miR-6898-3p	mmu-miR-6898-3p	1.72641	0	0.44398	8.17132	up	0	0	10	0	0	0
ACAAAGACTGAGCCAAGTGCTGTGGCAAAGACTGCAGACCTCAGATCGGA	mmu-miR-6383	mmu-miR-6383	1.89906	0	0.423556	8.96703	up	0	0	11	0	0	0
ACAAATGATGAACCTTTTGACGGGCGGACAGAAACTCTGTGCTGAATAGA	mmu-miR-7653-5p	mmu-miR-7653-5p	15.172	10.1945	0.791652	1.4827	up	5	26	32	2	29	8
ACAACAACAGCTAATAATCGGCTTCTCCGCACGTGTGGAGCTCCGGAGAG	mmu-miR-3077-3p	mmu-miR-3077-3p	2.24434	0	0.389026	10.5579	up	0	0	13	0	0	0
ACAACACTGCCCAGTTATGACGAGGCTGAGAGAACCAAGACTGAAGAGAT	mmu-miR-449b	mmu-miR-449b	1.38113	0	0.493753	6.57842	up	0	0	8	0	0	0
ACAACCGAGTCAGCTGCTTGGGGGTGACTGATGATGGCATGGCTGTGGAG	mmu-miR-712-3p	mmu-miR-712-3p	0.690566	0	0.645869	3.58617	up	0	0	4	0	0	0
ACAACTTCATCTCCCATCCATGTGGTACCAGTCTTACCATTCTCTAGATC	mmu-miR-7011-5p	mmu-miR-7011-5p	37.5676	0.919641	0.106669	32.3231	up	0	11	202	0	0	4
ACAAGATCAAGCCAGCCTTCTGGGGAAGACTAGTCTGCAGACCTAGATCG	mmu-miR-7a-5p	mmu-miR-7a-5p	1.20849	0	0.524746	5.78119	up	0	0	7	0	0	0
ACAAGATCTCGCTGTGGACGCTGTGGTGTGTCACAGTGGGTCCCACAGAG	mmu-miR-3100-3p	mmu-miR-3100-3p	0.690566	0	0.645869	3.58617	up	0	0	4	0	0	0
ACAAGCAGCTGACATATGTAGCCTTGGGCATGAGTTCTAAGGGATCTGAG	mmu-miR-27a-5p	mmu-miR-27a-5p	2.28851	0	0.334151	10.7819	up	0	3	9	0	0	0
ACAAGCTGATTGTCAAGGAATATGAAGTGAGATCATCTGGTCGAGTGAGA	mmu-miR-34b-5p	mmu-miR-34b-5p	0.345283	0	0.783011	2.16294	up	0	0	2	0	0	0
ACAAGGGTCTACCGGCTGCATTTTAAAATTAGAATTTAAGAAAACAAAGA	mmu-miR-7042-3p	mmu-miR-7042-3p	1.72641	0.579064	0.762324	2.12804	up	0	0	10	0	3	0
ACAAGTGATGAGTGACAAAGGGACTTAATACTGAACCATGGGGTTGAAAT	mmu-miR-802-3p	mmu-miR-802-3p	5.57473	12.3651	0.589646	-2.23809	down	4	5	10	3	20	19
ACAAGTTTCAGGCCTGAGATTCATGAGACCTTGTCTCAAAAAAAAGTAGG	mmu-miR-7220-3p	mmu-miR-7220-3p	5.17924	0	0.229636	24.0789	up	0	0	30	0	0	0
ACAATCACACAGGCAGTTGTTGCTGCATGATAGTGTAGGACTGAGAGATC	mmu-miR-883b-3p	mmu-miR-883b-3p	3.28019	0	0.310737	15.3333	up	0	0	19	0	0	0
ACACAAGCAGGAAGTTCTGTAGAAAGAGTGGGCATTTGGGGAAGAGATCG	mmu-miR-7036a-5p	mmu-miR-7036a-5p	0.690566	0	0.645869	3.58617	up	0	0	4	0	0	0
ACACAGACAACCTGTTGGGATCATCCTAAAATGACTGAGCTCTTCCAGAT	mmu-miR-410-5p	mmu-miR-410-5p	14.6917	20.6195	0.814749	-1.4113	down	6	27	24	3	58	23
ACACAGCCCGAGGCAATGCCAGACCTGGATGAACAGTGGCGCCAGATCGG	mmu-miR-6959-5p	mmu-miR-6959-5p	0.345283	0	0.783011	2.16294	up	0	0	2	0	0	0
ACACAGTGCATGAGGATGTTTGAACGTGATGACATAGAAAGTAGATCGGA	mmu-miR-327	mmu-miR-327	1.03585	0	0.561552	4.9829	up	0	0	6	0	0	0
ACACCATTTTAATAACCATGGCTTTTGAGTCATTGCTTTAGAGCTACAGA	mmu-miR-135b-3p	mmu-miR-135b-3p	0.690566	0	0.645869	3.58617	up	0	0	4	0	0	0
ACACCTGCCAAATTGAGTTAGAGAAGATTGAAAAACGAAGAAGATCGGAA	mmu-miR-1198-3p	mmu-miR-1198-3p	1.03585	0	0.561552	4.9829	up	0	0	6	0	0	0
ACACGATAGTACTGTCCCTCTTTTCTGAACCATCAGAAGACACAGATCGG	mmu-miR-6899-3p	mmu-miR-6899-3p	4.80586	0	0.19245	22.4148	up	0	2	25	0	0	0
ACACGGCACTTAACATTTCAGTTGTAGTCACTTGATACTGCATTCCAGAT	mmu-miR-687	mmu-miR-687	1.03585	0	0.561552	4.9829	up	0	0	6	0	0	0
ACACGTGTACAGGTGTACCCCCATGTACCTAGAGACTGATAACCAGATCG	mmu-miR-3475-5p	mmu-miR-3475-5p	0.690566	0	0.645869	3.58617	up	0	0	4	0	0	0
ACACGTGTGTGAGTCTGCTCATTTCCAATACTGGATAATGTATGTTAGAT	mmu-miR-3618-5p	mmu-miR-3618-5p	1.38113	0	0.493753	6.57842	up	0	0	8	0	0	0
ACACGTTGTTCCTTTGGCTAGGATGGTCAGAGACTCTGGGGACTAGATCG	mmu-miR-6356	mmu-miR-6356	2.41698	0.965107	0.769793	2.04349	up	0	0	14	0	5	0
ACACTAAGAAGAAAGTATAAGATCACTAGTGACTGTTGGGAAACCTAAGA	mmu-miR-224-5p	mmu-miR-224-5p	1.55377	0	0.467151	7.37511	up	0	0	9	0	0	0
ACACTCATCCATGTTCAACTGTAGCTTTTTCTGAAGCAAGATCGGAAGAG	mmu-miR-7232-5p	mmu-miR-7232-5p	2.24434	0	0.389026	10.5579	up	0	0	13	0	0	0
ACACTCCGGGGATTGGTGGGGACTCTGCGCAGCTAGCACAACGCATCTCC	mmu-miR-92a-2-5p	mmu-miR-92a-2-5p	0.690566	0	0.645869	3.58617	up	0	0	4	0	0	0
ACACTGAGAGAGCTCATGTCCGGACACTGAAGGTTCTTGACCAAGTATTC	mmu-miR-203b-3p	mmu-miR-203b-3p	3.62547	0	0.291351	16.9245	up	0	0	21	0	0	0
ACACTGTAGTCTGCCAGGCCACGGAAGCCAGTCCTGCCGGAAAAGATCGG	mmu-miR-7216-3p	mmu-miR-7216-3p	1.72641	0.386043	0.681663	2.80622	up	0	0	10	0	2	0
ACAGAAAGGACAGTCAGATTTCAAATGTTATAATAAATAAAGATCGGAAG	mmu-miR-6950-5p	mmu-miR-6950-5p	3.10755	0	0.321528	14.5376	up	0	0	18	0	0	0
ACAGACAGACAGAGCTCCAGAACACAGAAGCAAGGTTGATAAAGATCGGA	mmu-miR-6901-3p	mmu-miR-6901-3p	6.84946	0.386043	0.264565	10.8967	up	0	4	34	0	2	0
ACAGATTGATAGCTCTTTCTCGATTCCGTGGGTGGTGGTGCATGGCAGAT	mmu-miR-9718	mmu-miR-9718	6.87756	0	0.143955	31.9534	up	0	2	37	0	0	0
ACAGCCTGCTGTCGAGGCCTTCTTTTTGGTCCATGCCACAGATCGGAAGA	mmu-miR-6911-5p	mmu-miR-6911-5p	1.89906	0	0.423556	8.96703	up	0	0	11	0	0	0
ACAGCTAACATTACTGCAGGACACTTATTAATACACCAGATCGGAAGAGC	mmu-miR-449a-3p	mmu-miR-449a-3p	13.4982	0	0.0747977	62.4036	up	0	10	64	0	0	0
ACAGCTCCTCCCTGGACGAAGTAGACCACAAGATTCTGGAAGCCAAGATC	mmu-miR-1943-3p	mmu-miR-1943-3p	0.345283	0	0.783011	2.16294	up	0	0	2	0	0	0
ACAGCTGTGTATCCCGCAGATTAGGTCATTGTCTGTTCCTAAAGAACAGA	mmu-miR-7669-5p	mmu-miR-7669-5p	1.55377	0	0.467151	7.37511	up	0	0	9	0	0	0
ACAGGAACTCCTGGACTTATTGGTGAAGTGTGAAAACAAGATCCAGAAGA	mmu-miR-7647-3p	mmu-miR-7647-3p	2.76226	2.75757	0.959411	1.13309	up	0	0	16	2	0	0
ACAGGCGTAAGCTCTGTGAGTGATGGCCAGCTAGAAAGTACTAGATCGGA	mmu-miR-12196-3p	mmu-miR-12196-3p	2.24434	0	0.389026	10.5579	up	0	0	13	0	0	0
ACAGGTGGCTCCGTGGCGCAATGGATAGCGCATTGGACTTCTAGAGGCTG	mmu-miR-5131	mmu-miR-5131	1.03585	0	0.561552	4.9829	up	0	0	6	0	0	0
ACAGTAGACGACCCTGTTGCCTGGCACGCGATGAACCTGAAGAAGAGATC	mmu-miR-7072-3p	mmu-miR-7072-3p	4.24678	0.919641	0.551711	3.66023	up	2	0	17	0	0	4
ACAGTCAAGGACACATGGAAACTATATATACTAGGTTTGATACTAAGATC	mmu-miR-1197-3p	mmu-miR-1197-3p	1.20849	0	0.524746	5.78119	up	0	0	7	0	0	0
ACAGTCTGAACAAGATCCCGGAGCGAAATCTGGAAACAGTTTTATCAGAT	mmu-miR-875-5p	mmu-miR-875-5p	2.41698	0.459821	0.611291	3.50548	up	0	0	14	0	0	2
ACAGTGTTAGCGACAGACAGTGATGATGGCATCAATGCGGACTTGAACTA	mmu-miR-6539	mmu-miR-6539	2.90681	0	0.282882	13.654	up	0	2	14	0	0	0
ACATACAAGCACAATAGATGCACAAGAAGTTGAAACCATTTGAACAGATC	mmu-miR-6546-5p	mmu-miR-6546-5p	171.788	220.68	0.860299	-1.28457	down	118	200	263	64	355	278
ACATACAATGGATCAGTAGATGGCAGCCTGCTCACCAGGCAAGATGAGAT	mmu-miR-1195	mmu-miR-1195	3.97075	3.4473	0.917579	1.25605	up	0	0	23	2	0	3
ACATACTCAGACCTTGCTGTAGATTGGACAACTCTACTAACTCTGAGATC	mmu-miR-3066-5p	mmu-miR-3066-5p	2.21624	0.579064	0.652057	2.7182	up	0	2	10	0	3	0
ACATACTGCATATGGAGGCAGCCTGGAGAACTTGAAGCCCAACAATCCCA	mmu-miR-7689-5p	mmu-miR-7689-5p	1.89906	1.2688	0.899202	1.32244	up	0	0	11	0	3	3
ACATAGATAAAGTAACTTAGATTCCCACTTCAAAGATCGTCATCAAGATC	mmu-miR-340-3p	mmu-miR-340-3p	0.345283	0.459821	0.882034	-1.5052	down	0	0	2	0	0	2
ACATAGGAATGCTCATAGGCACGGCAGTCGGTCAGTATGCCAACAACAGA	mmu-miR-6936-5p	mmu-miR-6936-5p	0.863207	0	0.602004	4.24879	up	0	0	5	0	0	0
ACATATCTGTCGGTTATTCCACATTTCAGGATTGCCTCCCCAGATCGGAA	mmu-miR-8108	mmu-miR-8108	0.690566	0	0.645869	3.58617	up	0	0	4	0	0	0
ACATCCTGAAGATTGTCGTGCGGGAATCCTGTATCCTAATCACCAAGATC	mmu-miR-7094b-2-5p	mmu-miR-7094b-2-5p	0.690566	0	0.645869	3.58617	up	0	0	4	0	0	0
ACATGGCACTGACATGACCTGGATACTCTTGTGACCAATGTTCACAGCAG	mmu-miR-1936	mmu-miR-1936	1.38113	0	0.493753	6.57842	up	0	0	8	0	0	0
ACATTAACACAAGAGTACACTGAAGCTAGCTGATAGAGTTCTGAAAAAAG	mmu-miR-1947-5p	mmu-miR-1947-5p	11.9123	0	0.126675	55.0494	up	0	0	69	0	0	0
ACATTAGCTGAAATACCCAACAAAGGGGAGAGAGAACCTGTAGAGAGATC	mmu-miR-216c-5p	mmu-miR-216c-5p	7.22284	0	0.13823	33.5424	up	0	2	39	0	0	0
ACATTTAATATATGATAGAATAAAACTGTGGGAAAAGAGATGATAAGATC	mmu-miR-7236-5p	mmu-miR-7236-5p	2.41698	0	0.374244	11.353	up	0	0	14	0	0	0
ACATTTTGACTTTGGGGCTGTAAGAAACCTGCTATCTATGCTTAAAGATC	mmu-miR-7232-3p	mmu-miR-7232-3p	0.690566	1.60937	0.744954	-2.26296	down	0	0	4	0	0	7
ACCAATGATGATAGTTACCAAGGTATGAGAGAGATGACGAATAACACTTG	mmu-miR-741-5p	mmu-miR-741-5p	2.97556	0.579064	0.53706	3.43938	up	3	2	3	0	3	0
ACCACTTTTTTTTCTCCCTGTTTATTTGTTTGGATTCTGAGAAACTTAGA	mmu-miR-6987-3p	mmu-miR-6987-3p	2.41698	0	0.374244	11.353	up	0	0	14	0	0	0
ACCAGTCGTGTGGGGCTGTGCTCTCTGTATTGTACATTTACAAAATACAG	mmu-miR-758-5p	mmu-miR-758-5p	5.80055	0	0.167215	26.8119	up	2	0	26	0	0	0
ACCCAGAGACCCTCAGCAACAAGAAGAAAATCATCAAAGATCGGAAGAGC	mmu-miR-6912-3p	mmu-miR-6912-3p	2.0717	0	0.405365	9.76258	up	0	0	12	0	0	0
ACCCAGGACCAGGATGTGGATGTCAAGTACTTTGCCCAGGAGAGATCGGA	mmu-miR-697	mmu-miR-697	1.55377	0	0.467151	7.37511	up	0	0	9	0	0	0
ACCCGAGTGTTAGCTGTAGGCTCCTGTACTGTTTGTGTGCACTTAAGATC	mmu-miR-486b-3p	mmu-miR-486b-3p	2.11587	0.965107	0.791234	1.7885	up	0	3	8	0	5	0
ACCCTCCGGTTTCCCTTTCCCATCGGATCTTGACGCTGGTCTTGGTGGTC	mmu-miR-7026-3p	mmu-miR-7026-3p	4.14339	0	0.266944	19.3101	up	0	0	24	0	0	0
ACCCTGATGAACTGAATACCGCCCCAGTCTGATAGCTGTGGAGAAAGGTA	mmu-miR-21c	mmu-miR-21c	105.095	93.4542	0.934748	1.12374	up	56	160	169	19	140	175
ACCCTGGTGAAGAACTGCATCGTGCTTATTGACAGCACGCCGTAAGATCG	mmu-miR-22-3p	mmu-miR-22-3p	1.55377	0	0.467151	7.37511	up	0	0	9	0	0	0
ACCCTTGGACTAGAGAGATGGCTCAGCAGCTAAGAGCACTTGTTCAGATC	mmu-miR-3473a	mmu-miR-3473a	0.690566	0	0.645869	3.58617	up	0	0	4	0	0	0
ACCGATCAAATTCCCAGGGACATTCTGTCATTGCAGTAGCTCAGATCGGA	mmu-miR-872-3p	mmu-miR-872-3p	1.65716	0	0.440585	7.32754	up	2	0	2	0	0	0
ACCGCCCTGTACTCTGCTGCATCTAAGGAGAAGAAGCTGGACCAGGAGAT	mmu-miR-1950	mmu-miR-1950	1.18039	0	0.515091	5.62827	up	0	2	4	0	0	0
ACCGGAGTGAGAGGGAACGTCGTCGGGACCGAGACCGTGATCGAGATCGG	mmu-miR-7118-5p	mmu-miR-7118-5p	1.20849	0	0.524746	5.78119	up	0	0	7	0	0	0
ACCGGCTGACGGACACCAGTAAGTATACGGGCTCCCACAAAGAACGCAGA	mmu-miR-743b-5p	mmu-miR-743b-5p	2.00244	0	0.383509	9.00515	up	2	0	4	0	0	0
ACCTACAGGATGCTGCCATCATCTGAAGGCTGGGTTGGGAGTACTCTAGA	mmu-miR-7664-3p	mmu-miR-7664-3p	0.863207	0	0.602004	4.24879	up	0	0	5	0	0	0
ACCTCACCCGGCCCGGACACGGACAGGATTGACAGATTGATAGCTCTTTA	mmu-miR-542-3p	mmu-miR-542-3p	5.19532	0	0.176002	24.1979	up	0	5	23	0	0	0
ACCTCCCTTAAAACCACAAGTGACTTGGTTAGCAGGAACTATCCAGGGAT	mmu-miR-7229-5p	mmu-miR-7229-5p	1.89906	0	0.423556	8.96703	up	0	0	11	0	0	0
ACCTCTGTAACTGTGGAGAATCTGGCAGCAGCACAGCATGCCCGAGATCG	mmu-miR-16-1-3p	mmu-miR-16-1-3p	1.89906	0	0.423556	8.96703	up	0	0	11	0	0	0
ACCTCTTTCAAGATCACAGTATTGTCTCAGAAATCTATATGAATAAGATC	mmu-miR-5615-3p	mmu-miR-5615-3p	3.03829	0	0.280101	13.9346	up	2	0	10	0	0	0
ACCTGCGGGATTCAGCTCATGAGAACAAAGCACAATATTTCAGGACTAGA	mmu-miR-3083b-3p	mmu-miR-3083b-3p	4.14339	0	0.266944	19.3101	up	0	0	24	0	0	0
ACCTGGATCCCGGCACTGTTCATTGGCTTCAGCCAGTTCTCGGACTCCAG	mmu-miR-7006-3p	mmu-miR-7006-3p	2.0717	0	0.405365	9.76258	up	0	0	12	0	0	0
ACCTGTACACCACTTGCCAATGCAAGGACTTGTCATAGTTACACTGACCA	mmu-miR-7088-5p	mmu-miR-7088-5p	2.76226	0	0.346187	12.9451	up	0	0	16	0	0	0
ACCTTCACGGAGTGGACCTTCCGCCAGAAGGGGACAGAGGAATTTGAGAT	mmu-miR-6989-5p	mmu-miR-6989-5p	1.72641	0	0.44398	8.17132	up	0	0	10	0	0	0
ACCTTTCCCTGGAGGAAATCCAGAAGAAATTAGAAGCTGCAGAAAGATCG	mmu-miR-5134-3p	mmu-miR-5134-3p	1.72641	0	0.44398	8.17132	up	0	0	10	0	0	0
ACCTTTCTCCAGACAGCTCATCGGTGATTGTGTCAGGACTCATGGTAGAT	mmu-miR-6418-3p	mmu-miR-6418-3p	2.56152	0.386043	0.521036	4.13952	up	0	2	12	0	2	0
ACGAAAGGTTGGAGTTCCTGGGGGATGCTGTTGTTGAGTTTCTGACCAGA	mmu-miR-23a-5p	mmu-miR-23a-5p	0.345283	0	0.783011	2.16294	up	0	0	2	0	0	0
ACGACTGCTAGAAGTTGATAACCGAGTCGTTCTGCCAATAGAACTTCCAG	mmu-miR-101b-5p	mmu-miR-101b-5p	7.74077	0.689731	0.32792	8.30771	up	0	2	42	0	0	3
ACGAGATGTCCTCAAGGTGCAGGAACAGGAACTGAAGTATGAGATCGGAA	mmu-miR-6370	mmu-miR-6370	1.42531	0	0.459565	6.75881	up	0	3	4	0	0	0
ACGATACAGAGAAGATTAGCATGGCCCCTGCGCAAGGATGACACAGATCG	mmu-miR-6385	mmu-miR-6385	36.4194	4.90844	0.296887	7.91826	up	0	19	184	3	4	0
ACGCGACCAGGAGAGGAGACCTGAACATCAACATGACCTCCCCAGATCGG	mmu-miR-6906-3p	mmu-miR-6906-3p	0.517924	0	0.702941	2.89494	up	0	0	3	0	0	0
ACGCGATGTGATTTCTGCCCAGTGCTCTGAATGTCAAAGTGAAGAAATTC	mmu-miR-190b-3p	mmu-miR-190b-3p	25.3221	0.579064	NA	30.2166	up	0	4	141	0	3	0
ACGCGTTAGGACCCGAAAGATGGTGAACTATGCCTGGGCAGGGCGAGATC	mmu-miR-12206-5p	mmu-miR-12206-5p	8.35554	0.579064	0.284996	9.97539	up	3	0	37	0	3	0
ACGGACAGACAAAACCAACTCAGAAATGCAGAAGAAGATCGGAAGAGCAC	mmu-miR-6906-5p	mmu-miR-6906-5p	2.58962	0	0.360263	12.1484	up	0	0	15	0	0	0
ACGGCAAGAATCTGGAACCTCAGTGAGAACAGCACGAGTGGCCCTACGAG	mmu-miR-7094-3p	mmu-miR-7094-3p	3.62547	0	0.291351	16.9245	up	0	0	21	0	0	0
ACGGGGACAAATGCGGAGGTTATGCCTGCCCAGTGGGAATTCAGATCGGA	mmu-miR-6905-5p	mmu-miR-6905-5p	0.83511	0	0.611069	4.10081	up	0	2	2	0	0	0
ACGGGTTGTCTATGTCTATGGATTCTGAAGAAGCCATGATCAATAAGATC	mmu-miR-541-3p	mmu-miR-541-3p	1.03585	0	0.561552	4.9829	up	0	0	6	0	0	0
ACGGTTATTGTACCTGCGAGCTGGACTGTATCAACACAGCATCCAAGATC	mmu-miR-7222-5p	mmu-miR-7222-5p	3.28019	0	0.310737	15.3333	up	0	0	19	0	0	0
ACGTAAAGTAGTTAGAAAAATACTATGGTCAGTGGAAGGTAGCAAGATCG	mmu-miR-1961	mmu-miR-1961	0.690566	0	0.645869	3.58617	up	0	0	4	0	0	0
ACGTAGAACCTAGGTAAGTACTGGCATAGAAGGAAACAACTTGAAAGATC	mmu-miR-6903-5p	mmu-miR-6903-5p	0.863207	0	0.602004	4.24879	up	0	0	5	0	0	0
ACGTAGGTCACAGTGACACGGAGCCATTGACAGTGAATAGATCGGAAGAG	mmu-miR-149-5p	mmu-miR-149-5p	0.863207	0	0.602004	4.24879	up	0	0	5	0	0	0
ACGTATTATCTGAGTGAACAGGTGAAATCCATTAAAGAACTGGGTAGATC	mmu-miR-7055-5p	mmu-miR-7055-5p	1.89906	0	0.423556	8.96703	up	0	0	11	0	0	0
ACGTCTGGCCCCACTTGTCAAAAGGGCAGCTCTGAAAGGCCAGATCGGAA	mmu-miR-6394	mmu-miR-6394	0.345283	0	0.783011	2.16294	up	0	0	2	0	0	0
ACGTGACTGACTACAGTTGGTTTGGAGGCCCTGGACCTCTGTGGCGAGAT	mmu-miR-12205-5p	mmu-miR-12205-5p	0.690566	0	0.645869	3.58617	up	0	0	4	0	0	0
ACGTGAGCTTTTACAGAAAGAGTCTCAGCATCCCTGGCCTCTGCAAAGAT	mmu-miR-452-3p	mmu-miR-452-3p	1.72641	0	0.44398	8.17132	up	0	0	10	0	0	0
ACGTGCCTCTATTCGCCATCAATACTGTGTGCTCTTGGTGACTTTAGATC	mmu-miR-1271-3p	mmu-miR-1271-3p	3.28019	2.75757	0.904753	1.34106	up	0	0	19	2	0	0
ACGTGCTTAGAAAATGACTGGTATTGTGTTTGTGTTAGGCTGGTCTAAGA	mmu-miR-664-5p	mmu-miR-664-5p	1.89906	0	0.423556	8.96703	up	0	0	11	0	0	0
ACGTGTGTGTGTGTGTGTGTTTCTGACAAAGTTCCATGTAGCCAGATCGG	mmu-miR-222-3p	mmu-miR-222-3p	1.55377	0	0.467151	7.37511	up	0	0	9	0	0	0
ACTAAAGGACTAAGGAGGATTTAGTAGTAAATTAAGAATAGAGATCGGAA	mmu-miR-6336	mmu-miR-6336	2.76226	0	0.346187	12.9451	up	0	0	16	0	0	0
ACTAAATTACAATTCACAGTTGTGTTTGGATGACTGATAGTAGATCGGAA	mmu-miR-669c-5p	mmu-miR-669c-5p	0.345283	0	0.783011	2.16294	up	0	0	2	0	0	0
ACTAATCCTAGCCCTAGCCCTACACAAATATAATTATACTATTATAAGAT	mmu-miR-744-5p	mmu-miR-744-5p	91.3897	27.4032	0.430486	3.38972	up	12	52	410	15	11	20
ACTACAACAAAGGTGATGGACCCTTCGGCTCTTGCTCCTTCCAAAAGCAA	mmu-miR-654-3p	mmu-miR-654-3p	4.35016	0	0.211757	19.8163	up	4	0	10	0	0	0
ACTACCCTGTGGAGCCCTAGGAAAATCTCACTTGTTGCAAACTAGCACTA	mmu-miR-7074-5p	mmu-miR-7074-5p	1.03585	0	0.561552	4.9829	up	0	0	6	0	0	0
ACTACGAACGGATCCACAGCCGTACTATAATCATGGCCCGAGGACTAGAT	mmu-miR-874-3p	mmu-miR-874-3p	1.72641	0	0.44398	8.17132	up	0	0	10	0	0	0
ACTACTCTTGCCATCACCGGTCGGTTTGCCCAGATCGTACAGATCGGAAG	mmu-miR-6958-3p	mmu-miR-6958-3p	3.34894	0	0.261027	15.232	up	3	0	8	0	0	0
ACTAGAGTCTCTGACGCTGTCCTTGATGTCAGCTATAAATCTGACTAGAT	mmu-miR-3108-3p	mmu-miR-3108-3p	4.16249	4.38545	0.950519	-1.11024	down	2	6	8	0	12	9
ACTAGCTCACTATGACTGCTAATGAAAACACAGGAACACCTGAGAAGATC	mmu-miR-453	mmu-miR-453	16.0939	15.9685	0.994599	1.01	up	12	23	15	5	22	21
ACTATAGTCGAGCCAAGCAGACACTCCCTGTGATCTATGTCAAGTTAGAT	mmu-miR-7089-3p	mmu-miR-7089-3p	5.35188	0	0.224541	24.8735	up	0	0	31	0	0	0
ACTATTAAAGCCTTCGCCACTCAGTCGGGCTCCCAGGACTTAAAGAGATC	mmu-miR-7687-3p	mmu-miR-7687-3p	1.38113	0	0.493753	6.57842	up	0	0	8	0	0	0
ACTCAAGGAAGTAACATCCAAGGACTCACTGTGAAGAGATCGGAAGAGCA	mmu-miR-7079-5p	mmu-miR-7079-5p	2.41698	0	0.374244	11.353	up	0	0	14	0	0	0
ACTCACTGACTGTCCATGGCTGCAGAATTGCCTTTCTCTACTGGCCGTTG	mmu-miR-185-5p	mmu-miR-185-5p	2.00244	0	0.383509	9.00515	up	2	0	4	0	0	0
ACTCCCAGCTTCCCGCCGGCACCGCGGAAGTGCTGCGTTCTGTGCGCGCG	mmu-miR-6899-5p	mmu-miR-6899-5p	0.690566	0	0.645869	3.58617	up	0	0	4	0	0	0
ACTCGATACGGCTGTGGAGCTTGAACTCCCAGGATACCAAGGCCCCCGAG	mmu-miR-7679-3p	mmu-miR-7679-3p	4.33513	3.99941	0.987968	1.02575	up	2	6	9	0	10	9
ACTCGGATTCTCCAGGACTCTCTGGGTGGGAACTGTAGGACCACCAAGAT	mmu-miR-6769b-3p	mmu-miR-6769b-3p	3.28019	0	0.310737	15.3333	up	0	0	19	0	0	0
ACTCGTGGGACAATGCCCAGGTGCTGCTGGTGGGAAACAAGTGTAGATCG	mmu-miR-324-3p	mmu-miR-324-3p	0.690566	0	0.645869	3.58617	up	0	0	4	0	0	0
ACTCTCTGGATGGCTATGACCTACAGGATGAGGATGACGGTCTAAGATCG	mmu-miR-1934-3p	mmu-miR-1934-3p	0.345283	0	0.783011	2.16294	up	0	0	2	0	0	0
ACTCTGGAGCATTTTACTGTAGACGTCTTTCTCTTTAGATCCTATTGAGA	mmu-miR-7234-3p	mmu-miR-7234-3p	1.89906	0	0.423556	8.96703	up	0	0	11	0	0	0
ACTCTTGCTGCTGCCCTCGTGTGCGGTGTTGTCTGTGAATGCTAAATAGA	mmu-miR-382-3p	mmu-miR-382-3p	1.72641	0	0.44398	8.17132	up	0	0	10	0	0	0
ACTCTTGCTTCAAAGCCCTTGGCTTCGAACTTTGAGATCCATCTGCAGAA	mmu-miR-7239-5p	mmu-miR-7239-5p	1.89906	0	0.423556	8.96703	up	0	0	11	0	0	0
ACTGAAGATTGAAGGTAAAGATGAGGAAATTAAGAGAGCAGAGAGATCGG	mmu-miR-6973b-3p	mmu-miR-6973b-3p	1.38113	0	0.493753	6.57842	up	0	0	8	0	0	0
ACTGAAGTCAAGTCTGTTGAAATGCACCATGAAGCTTTGAGTGAAGCAGA	mmu-miR-6983-3p	mmu-miR-6983-3p	3.79811	0	0.28266	17.7198	up	0	0	22	0	0	0
ACTGAATAATAACTCTCCACAGTTGATTTGAAAAAGATTTGTGTGCAGAT	mmu-miR-669b-5p	mmu-miR-669b-5p	1.18039	0	0.515091	5.62827	up	0	2	4	0	0	0
ACTGACTGTATTTCATGTTGATTCTCAGCCTGTCGGTGCAGAATCAGATC	mmu-miR-6375	mmu-miR-6375	5.35188	0	0.224541	24.8735	up	0	0	31	0	0	0
ACTGACTTGATGAAAGTACTTTTGAACCCTTTTCCATCTGATGAGATCGG	mmu-miR-6920-3p	mmu-miR-6920-3p	2.9349	0	0.333333	13.7415	up	0	0	17	0	0	0
ACTGATCCATAATGGAGAGTTGTATGTGTAGAAACTTTCAATATATAGAT	mmu-miR-669g	mmu-miR-669g	0.863207	0.579064	0.969439	1.10532	up	0	0	5	0	3	0
ACTGCCCTATCCTCTGCTAGGAAGAGACTTGCTGACTAAACTCAAAGATC	mmu-miR-6999-5p	mmu-miR-6999-5p	0.690566	0	0.645869	3.58617	up	0	0	4	0	0	0
ACTGCCTGGAACATGGCATCCAGCCTGATGGCCAGATGCCAAGTGACAGA	mmu-miR-3965	mmu-miR-3965	3.42473	0	0.250291	16.0464	up	0	2	17	0	0	0
ACTGCCTTTCCTAGAGTCAGACCTCAGGAGATGGACCGGGACTTGGAGAT	mmu-miR-7053-5p	mmu-miR-7053-5p	0.690566	0	0.645869	3.58617	up	0	0	4	0	0	0
ACTGGACAGCTCTGCCCCTCAGTTGAGGGACCAACTCTACTTCCAGATCG	mmu-miR-423-5p	mmu-miR-423-5p	0.863207	0	0.602004	4.24879	up	0	0	5	0	0	0
ACTGGAGCCTTCTTCTTTCTGATCAATGGTCCTGAAATCATGAGCAAGAT	mmu-miR-1903	mmu-miR-1903	1.89906	0.459821	0.683526	2.76916	up	0	0	11	0	0	2
ACTGGCATCTACGAGGCCCTAGAACTCCGAGACAATGATAAGACCAGATC	mmu-miR-374b-3p	mmu-miR-374b-3p	1.89906	0	0.423556	8.96703	up	0	0	11	0	0	0
ACTGGCGCAGTCTGTGAACCACGGGTTCGAGACCGTGTATGAACTCACCA	mmu-miR-154-3p	mmu-miR-154-3p	0	0.772085	0.512143	-6.15093	down	0	0	0	0	4	0
ACTGTATCCCAGGCTGAGAATGTGTAGGACGGGCTGGCAATGGCAAGATC	mmu-miR-1928	mmu-miR-1928	2.3919	0	0.289999	10.7937	up	2	3	2	0	0	0
ACTGTCTCTTATCTTTAATCAGTGAAATTGACCTTTCAGTGAAGAAGATC	mmu-miR-7224-5p	mmu-miR-7224-5p	1.20849	0	0.524746	5.78119	up	0	0	7	0	0	0
ACTGTGGCCTGAAAGTTGTATATGTTAAGAGATGTACTTCTCAGATCGGA	mmu-miR-98-3p	mmu-miR-98-3p	2.0717	0	0.405365	9.76258	up	0	0	12	0	0	0
ACTGTTATTGAATCTGAAAACACCAAAGGAGTCTTTTCTTGTCTGAAGAC	mmu-miR-6964-3p	mmu-miR-6964-3p	3.28019	0	0.310737	15.3333	up	0	0	19	0	0	0
ACTGTTTATGAGACTGTACCTGCCACCCACTGGACAGGGTGACAGATCGG	mmu-miR-6987-5p	mmu-miR-6987-5p	0.690566	0	0.645869	3.58617	up	0	0	4	0	0	0
ACTGTTTGGGCTGGCCAGTTTCTCATGCATGCAGCTTGATGATTAGATCG	mmu-miR-7661-3p	mmu-miR-7661-3p	4.63322	0	0.198009	21.6195	up	0	2	24	0	0	0
ACTTAAGGTACTGAGATATCTGCAACACCCGCGGATAAATTACTCAGATC	mmu-miR-3064-3p	mmu-miR-3064-3p	0.489827	0	0.720614	2.71248	up	0	2	0	0	0	0
ACTTAATGATGATTGTCTGTTTGATTGCTTGATGCAATGTGAAAACCACA	mmu-miR-130a-5p	mmu-miR-130a-5p	19.3194	33.0965	0.712854	-1.70741	down	5	38	39	8	50	54
ACTTATGATGAGCTATGTTTACTGAGCATGATGAAATGATGCTCAAAATG	mmu-miR-3079-5p	mmu-miR-3079-5p	45.0315	36.3686	0.882272	1.23694	up	32	46	74	9	61	53
ACTTCAAGTGGAATCAGGAGACATCCCCAACTCAGGGAGACTAAGATCGG	mmu-miR-6938-3p	mmu-miR-6938-3p	3.10755	0	0.321528	14.5376	up	0	0	18	0	0	0
ACTTCCTGGACCATGGCATCCCCCCCAGTTGCTGCATGAACGAGATCGGA	mmu-miR-5123	mmu-miR-5123	1.03585	0	0.561552	4.9829	up	0	0	6	0	0	0
ACTTCTCTGTAAACACAATTGCCTTGTTGAGTTTCATTGTAAACTGACTC	mmu-miR-5624-3p	mmu-miR-5624-3p	2.56152	0	0.310143	12.0569	up	0	2	12	0	0	0
ACTTCTGATCGAAAAATAGAAAACATCCACATAGGGGGGAAAGGGCTTCC	mmu-miR-30b-3p	mmu-miR-30b-3p	0.690566	0	0.645869	3.58617	up	0	0	4	0	0	0
ACTTCTGTAAAACAGGTTCATCTGATCTATCTAGCACTCAGTGCTAGATC	mmu-miR-3079-3p	mmu-miR-3079-3p	1.89906	0	0.423556	8.96703	up	0	0	11	0	0	0
ACTTGCTGGACAACTGAGAGGTGTACCGGTGGCAGGGACCCTGGCCCACT	mmu-miR-7673-5p	mmu-miR-7673-5p	2.0717	0	0.405365	9.76258	up	0	0	12	0	0	0
ACTTGGAAGGTGTTGTGGATGTCCCTGAATTCTTGGTCTATTTTCCAAGA	mmu-miR-3089-5p	mmu-miR-3089-5p	1.03585	0	0.561552	4.9829	up	0	0	6	0	0	0
ACTTGGACTTGGAAAAGCTAACACTGATAAGTGTATCTCAAAGAGATCGG	mmu-miR-692	mmu-miR-692	0.345283	0	0.783011	2.16294	up	0	0	2	0	0	0
ACTTGGTTTCAGCGTATAGGACCCTATAACTCTCTCCTACAGGGAACAAG	mmu-miR-882	mmu-miR-882	0.345283	0	0.783011	2.16294	up	0	0	2	0	0	0
ACTTGTGCTCTCTGCTGGCCAGTGGCACAGCCGCCCTGGCCTGTGTCAGA	mmu-miR-12186-3p	mmu-miR-12186-3p	3.32436	0	0.253734	15.5768	up	0	3	15	0	0	0
ACTTTCGGTCTAGTTTCCAGCCATTAAAATGAACTGCTAAGAACAGATCG	mmu-miR-8107	mmu-miR-8107	1.55377	0	0.467151	7.37511	up	0	0	9	0	0	0
ACTTTGAATTGGAGAACTCAGGTAGAAGATTATACCAGAAGATGAGATCG	mmu-miR-12190-3p	mmu-miR-12190-3p	3.97075	0	0.274543	18.515	up	0	0	23	0	0	0
ACTTTGACAAGGAGACTGTGATCAACCCAGAGACTGGGGAACAGATCGGA	mmu-miR-3572-5p	mmu-miR-3572-5p	1.03585	0	0.561552	4.9829	up	0	0	6	0	0	0
ACTTTTGTGACTGTCTGAAGTATATAGTTTGTGTATATTGATAGATCGGA	mmu-miR-153-3p	mmu-miR-153-3p	0.863207	0	0.602004	4.24879	up	0	0	5	0	0	0
AGAAAAGGAAGTTGAGCCTGCATTGGAGCTGTTGGAACCCATTGACAGAT	mmu-miR-6976-5p	mmu-miR-6976-5p	1.55377	0	0.467151	7.37511	up	0	0	9	0	0	0
AGAAAATATCGCCGGAATCCCTTCTGCTTTCCTAGAGTTGAAGATCGGAA	mmu-miR-7042-5p	mmu-miR-7042-5p	3.10755	0	0.321528	14.5376	up	0	0	18	0	0	0
AGAAACTTGAAGCAGCCCCTGACTGTCCTTTTGTGGAGGTAGCATCAGAT	mmu-miR-8113	mmu-miR-8113	1.03585	0	0.561552	4.9829	up	0	0	6	0	0	0
AGAAAGAGAGCCCAGTGACTGTAGATGCAGAAGTGGCTGATGACAAGAGA	mmu-miR-7211-3p	mmu-miR-7211-3p	1.20849	0.386043	0.790631	1.98472	up	0	0	7	0	2	0
AGAACAAGTACTGCGATCTGGAGTGTAGCCACACCTGTAACTACAGATCG	mmu-miR-6516-5p	mmu-miR-6516-5p	2.0717	0.689731	0.740724	2.26609	up	0	0	12	0	0	3
AGAACAGAATCTACAGTAATGGCACAAGGAGTGTGATTAATGAAGATCGG	mmu-miR-6951-5p	mmu-miR-6951-5p	1.72641	0	0.44398	8.17132	up	0	0	10	0	0	0
AGAACTAGAAAGGATGAATTTATTTAGCAATAAGCCTCTGAGACAAGATC	mmu-miR-12196-5p	mmu-miR-12196-5p	0.690566	0	0.645869	3.58617	up	0	0	4	0	0	0
AGAACTGGTGCGGACCAGGGGAATCCGACTGTTTAATTAAAACAAAGCAG	mmu-miR-7081-3p	mmu-miR-7081-3p	11.2659	2.75757	0.486458	4.66041	up	0	3	61	2	0	0
AGAAGACTAAAGACCACCAGTTGACGAATTTCATTTAGAGTGCTATAGAT	mmu-miR-488-5p	mmu-miR-488-5p	0.345283	0	0.783011	2.16294	up	0	0	2	0	0	0
AGAAGATGGTCTCTGAGCGGGAGCGGCTCCAGGCGGAGCTGGACCACTAG	mmu-miR-7654-3p	mmu-miR-7654-3p	1.03585	0	0.561552	4.9829	up	0	0	6	0	0	0
AGAAGCCATGTTTTGATTTCTCTGAATACTAATGCCTCTATATGACTCAG	mmu-miR-876-5p	mmu-miR-876-5p	1.38113	0	0.493753	6.57842	up	0	0	8	0	0	0
AGAAGCGGCTGGAGACTTATTACAATGCCACAGAACCTGTCATCTCCAGA	mmu-miR-7682-5p	mmu-miR-7682-5p	3.45283	0	0.300684	16.129	up	0	0	20	0	0	0
AGAAGGAACTGTGCAAGATGGCTGACTCTTTTTTTGGAGCAGATGCCATA	mmu-miR-680	mmu-miR-680	1.03585	0	0.561552	4.9829	up	0	0	6	0	0	0
AGAATCAAGATGGAGCACGAGTTCTCAAGGGCCAGAGCAAGGCAGATCGG	mmu-let-7i-3p	mmu-let-7i-3p	0.345283	0	0.783011	2.16294	up	0	0	2	0	0	0
AGACAAAGGAGGGTGAGAATATTCGGCTCAACCAGGTCAACGTGACTAGA	mmu-miR-6994-5p	mmu-miR-6994-5p	2.6057	0	0.303051	12.2312	up	0	5	8	0	0	0
AGACACATCCAAATGAGGCGCTGCATGTGGCAGTCTGCCTTTCTTTAGAT	mmu-miR-7233-3p	mmu-miR-7233-3p	6.56037	2.75757	0.689856	2.65656	up	0	0	38	2	0	0
AGACAGCTCTTTTTGTTCCCTGGTGTTGCTAGACTGGGGGCTTAGATCGG	mmu-miR-138-1-3p	mmu-miR-138-1-3p	0.345283	0	0.783011	2.16294	up	0	0	2	0	0	0
AGACATAAAAGAACGCATACTGGAGAGAAACCCTATGAATGTAGATCGGA	mmu-miR-7027-3p	mmu-miR-7027-3p	3.55621	0	0.247902	16.3675	up	2	0	13	0	0	0
AGACCAAAGCCTGAGTTCAATATTCGGAAGCCAGAGTCCACAGTTCCTAG	mmu-miR-344e-3p	mmu-miR-344e-3p	0.690566	0	0.645869	3.58617	up	0	0	4	0	0	0
AGACCACGACCAGCACCACCAGCTCATTGGCACCCCCACCCACCACAGAT	mmu-miR-6769b-5p	mmu-miR-6769b-5p	4.07414	0	0.222497	18.7888	up	2	0	16	0	0	0
AGACCACTGTGCACTGAGAGAACTGTCTGGGAGCTTTAGCTCTCCATAGA	mmu-miR-3075-5p	mmu-miR-3075-5p	1.77059	0	0.398986	8.37288	up	0	3	6	0	0	0
AGACGTGGCTGCTTTTAGAATCCTTCTAACATCATTAGTTGCTGAAGATC	mmu-miR-15b-3p	mmu-miR-15b-3p	1.03585	0	0.561552	4.9829	up	0	0	6	0	0	0
AGACTAGATCTAACAGGGAAAACCTGGAGGACGCCTTCACGATCGCTGAA	mmu-miR-490-3p	mmu-miR-490-3p	1.20849	0	0.524746	5.78119	up	0	0	7	0	0	0
AGACTGCAATTCAGAATCTTTGCTCCATCTGTGTAATGGGGATTACAGAT	mmu-miR-3068-3p	mmu-miR-3068-3p	1.20849	0	0.524746	5.78119	up	0	0	7	0	0	0
AGACTGCTAGAAGGAGATGATTATGTGCTGCTCCCAGCGCCAGATCGGAA	mmu-miR-15a-5p	mmu-miR-15a-5p	10.8363	0	0.0916784	50.1583	up	0	9	50	0	0	0
AGACTGCTCCAGCTGCTCCACAGGTCCCGCTGTGAACCCTGGGACAGATC	mmu-miR-124b-3p	mmu-miR-124b-3p	0.690566	0	0.645869	3.58617	up	0	0	4	0	0	0
AGACTGGAACTTACGTGGGGACCAAATGGCTGTTGGGGTTGAGAGATCGG	mmu-miR-133c	mmu-miR-133c	1.52568	0	0.440561	7.24522	up	0	2	6	0	0	0
AGACTGTAAAGGTGCCAGTGTGTGACAAAGTAGAGTTAGTGAAAAGACAG	mmu-miR-471-3p	mmu-miR-471-3p	2.0717	0	0.405365	9.76258	up	0	0	12	0	0	0
AGACTGTAAGACTTTTCATCTGGGACTTTAGCACACACTGAATCGAAAGA	mmu-miR-8092	mmu-miR-8092	4.59206	0	0.202258	21.2018	up	2	0	19	0	0	0
AGACTGTAGAAGGAGCTTCCAGTTGAATTGAAATTCACCAGTGGACAGAT	mmu-miR-7038-5p	mmu-miR-7038-5p	3.79811	0	0.28266	17.7198	up	0	0	22	0	0	0
AGACTGTCGAAGACATCGCTGCCCGGCTCAACATCCCTGTCAGCCAGATC	mmu-miR-698-5p	mmu-miR-698-5p	0.345283	0	0.783011	2.16294	up	0	0	2	0	0	0
AGACTGTGTGCTGTCCTTTCATGCCTTGACGGCTATGTTGATGAAAGTAG	mmu-miR-6966-5p	mmu-miR-6966-5p	8.25869	0	0.123575	38.3086	up	0	2	45	0	0	0
AGACTTAATGAACAAGCCAGTGAGGAAATTTTGAAAGTAGAACAAAAGAT	mmu-miR-376c-3p	mmu-miR-376c-3p	1.89906	0	0.423556	8.96703	up	0	0	11	0	0	0
AGACTTGGCTGCAGCCCGTGCCTCACGCCTGGACTTCCACGCTCAAGATC	mmu-miR-6391	mmu-miR-6391	0.863207	0	0.602004	4.24879	up	0	0	5	0	0	0
AGACTTGTGTGTTTTCTTTTTGACAAATGACTTCAGCTTTGGCAAGATCG	mmu-miR-669d-5p	mmu-miR-669d-5p	0.345283	0	0.783011	2.16294	up	0	0	2	0	0	0
AGAGACCATCCTGGTTGACGGGGTCAGCGAAGAATTCCAGCTTGTAGAAG	mmu-miR-6241	mmu-miR-6241	0.345283	0	0.783011	2.16294	up	0	0	2	0	0	0
AGAGAGACTGAATCTCATGGGTAGTGGAGCTGTGTCTGGGGAGAGATCGG	mmu-miR-6967-3p	mmu-miR-6967-3p	0.345283	0	0.783011	2.16294	up	0	0	2	0	0	0
AGAGATGTACAAGGAATTCCCGGACCTGGGAGAGGTTCCCAGCTAGATCG	mmu-miR-3067-3p	mmu-miR-3067-3p	0.690566	0	0.645869	3.58617	up	0	0	4	0	0	0
AGAGCCTGAGGTTTCCTCAACCCAGGAGGACTTGTTTGACCAGATCGGAA	mmu-miR-12198-3p	mmu-miR-12198-3p	2.41698	0	0.374244	11.353	up	0	0	14	0	0	0
AGAGGAAGCTCTGACGAAGGGGGTGCATCAACCAGCTCCTGTGTAGATCG	mmu-miR-7050-5p	mmu-miR-7050-5p	1.89906	0	0.423556	8.96703	up	0	0	11	0	0	0
AGAGGGACAAGTGGCGTTCAGCCACCCGAGATTGAGCAATAACAGATCGG	mmu-miR-12178-3p	mmu-miR-12178-3p	34.8927	3.72268	NA	10.1445	up	2	6	186	2	5	0
AGAGGTGGACCCAGCTGTTGGCCAATTCAGCTACCCGGAAGAAGAAAGAT	mmu-miR-8096	mmu-miR-8096	1.38113	0	0.493753	6.57842	up	0	0	8	0	0	0
AGAGTGTGCTCTGCTGGGCTTCGTCTTGGACCTGAAACGTGACTTCCAGA	mmu-miR-704	mmu-miR-704	1.20849	0	0.524746	5.78119	up	0	0	7	0	0	0
AGATAAGGTGAACGTTGCGGACATTCTCACCAAACACGGGGCCAGATCGG	mmu-miR-7674-3p	mmu-miR-7674-3p	0.345283	0	0.783011	2.16294	up	0	0	2	0	0	0
AGATAATCACAAAGACTGTTCCGGTGTGTCCTTACATCTCACACGAGATC	mmu-miR-711	mmu-miR-711	1.20849	0	0.524746	5.78119	up	0	0	7	0	0	0
AGATACAATGAGGGCTCCCGGTGTGGACCCCGACTTAGGGTGCTCAGATC	mmu-miR-6912-5p	mmu-miR-6912-5p	0.517924	0	0.702941	2.89494	up	0	0	3	0	0	0
AGATATAGAGGCTGTACTTTTCTGGAGTAATTAATGAGCCACCTAGATCG	mmu-miR-6953-3p	mmu-miR-6953-3p	1.38113	0	0.493753	6.57842	up	0	0	8	0	0	0
AGATATTGTGACACACACTTATATCCAGGATCTGAGTAGACAGACAGATC	mmu-miR-3097-5p	mmu-miR-3097-5p	1.20849	0	0.524746	5.78119	up	0	0	7	0	0	0
AGATCAGAGGCATGCCCTTCATTTCTGGATTGTAGTTCATTCTAGGTAAG	mmu-miR-7064-5p	mmu-miR-7064-5p	1.03585	0	0.561552	4.9829	up	0	0	6	0	0	0
AGATCATTGGGAACTCCGTTGGCGCCCTGGGCAACCTGACCCTGGTGCTA	mmu-miR-6392-5p	mmu-miR-6392-5p	1.38113	0	0.493753	6.57842	up	0	0	8	0	0	0
AGATCGAGGGATCGATTCAGACGAAGTGAGACTCCTCCACATTGGAGATC	mmu-miR-12203-5p	mmu-miR-12203-5p	0.517924	0	0.702941	2.89494	up	0	0	3	0	0	0
AGATCTGTATCCCAGGCAGCCCTTTGGGTGTTGAGCTTCTCACAAGATCG	mmu-miR-7217-5p	mmu-miR-7217-5p	4.95041	0	0.184079	23.0738	up	0	4	23	0	0	0
AGATCTTGAAGAACATGTGTGAACACAGCAACACGCTGGTCCAGCAAGAT	mmu-miR-654-5p	mmu-miR-654-5p	0.690566	0	0.645869	3.58617	up	0	0	4	0	0	0
AGATGATCTTGAATGGAGCAAGGAACTGAGACAGACTGCATAATTCTAGA	mmu-miR-5615-5p	mmu-miR-5615-5p	1.72641	0	0.44398	8.17132	up	0	0	10	0	0	0
AGATGATGAAAAGGACTCACTTAAGAAGCAGCTGAGGGAGATGGAGATCG	mmu-miR-7040-5p	mmu-miR-7040-5p	0.517924	0	0.702941	2.89494	up	0	0	3	0	0	0
AGATGGATACATGATCACTAGCTGTAAGCTGAAATAAAGCCCTGTTCTAC	mmu-miR-683	mmu-miR-683	1.55377	0	0.467151	7.37511	up	0	0	9	0	0	0
AGATGGGTGAAAGTTCACTTAGAAACTTTACGATGGACACAGAGTCAGAT	mmu-miR-540-5p	mmu-miR-540-5p	0.863207	0	0.602004	4.24879	up	0	0	5	0	0	0
AGATGGTCCATCCTTTAGTCACACTTCCAAATTTTGTCTCTGTAAAGATC	mmu-miR-1933-3p	mmu-miR-1933-3p	3.70076	0	0.191974	17.0298	up	2	2	11	0	0	0
AGATGTGTTGCTTGCACTCCCGTCTCTGTTCTTGATCTCTGCAAGAGATC	mmu-miR-3105-3p	mmu-miR-3105-3p	1.20849	0	0.524746	5.78119	up	0	0	7	0	0	0
AGATTGAGACCTACAGGCTGACGTTCCGGGCAAATGCCAGGGCCCGCAAG	mmu-miR-7648-5p	mmu-miR-7648-5p	0.345283	0	0.783011	2.16294	up	0	0	2	0	0	0
AGATTGTTTTGGGTGTGTCTCTGAACTGCACTGGCCTATTCCATAAGATC	mmu-miR-19b-2-5p	mmu-miR-19b-2-5p	1.38113	0	0.493753	6.57842	up	0	0	8	0	0	0
AGATTTCTGAGCTCTGTGTTGTACCTGTTCTACGGATGAGCATGTGAGAT	mmu-miR-6945-3p	mmu-miR-6945-3p	3.15172	0	0.264222	14.779	up	0	3	14	0	0	0
AGATTTGGACGACTGGACCAGAGCTGCCTGCCATCAGAGCTACCCTCCAG	mmu-miR-681	mmu-miR-681	0.690566	0	0.645869	3.58617	up	0	0	4	0	0	0
AGCAAAGAGTGAATTCTGTGTGTTTTTGCTGTAGCACTGAAGTGAAGAAG	mmu-miR-183-5p	mmu-miR-183-5p	2.24434	0	0.389026	10.5579	up	0	0	13	0	0	0
AGCAAGACAGGGGCAGAGGGAGCCGTTCTGGACGAGGCAAAGAAGATCGG	mmu-miR-6982-3p	mmu-miR-6982-3p	1.89906	0	0.423556	8.96703	up	0	0	11	0	0	0
AGCAAGCTTCCCTGGCTCGTGTGCCTGAATTGAACTATTTCTGGATAGAT	mmu-miR-7226-5p	mmu-miR-7226-5p	1.38113	0	0.493753	6.57842	up	0	0	8	0	0	0
AGCAAGGCTGACTCAGAAGTGATAGATAGGAACGTGCCTCTTGGCAGATC	mmu-miR-6406	mmu-miR-6406	2.76226	0	0.346187	12.9451	up	0	0	16	0	0	0
AGCAATGGCTATGATGACACTGAGGATGGCGGCCACACACTTGGAGATCG	mmu-miR-6412	mmu-miR-6412	2.41698	0	0.374244	11.353	up	0	0	14	0	0	0
AGCACTATGTAAATACTGGGGTCTCTGTGGTCCCTTGGGATGACAAGATC	mmu-miR-329-5p	mmu-miR-329-5p	7.78494	0	0.125249	36.1249	up	0	5	38	0	0	0
AGCACTGTGTGACTTTGTGAAGGACACTGCCTTGGAAATGTTGACTGAGA	mmu-miR-2136	mmu-miR-2136	1.72641	0	0.44398	8.17132	up	0	0	10	0	0	0
AGCAGACGTGCACACTCTTCTTCTCCTGGCACACACCCCTGGCCTGTGAG	mmu-miR-6900-5p	mmu-miR-6900-5p	1.38113	0	0.493753	6.57842	up	0	0	8	0	0	0
AGCAGCAGTGTTGCTGTAACGGACAAAGATACCTTCGAGTTAAGCAAGAT	mmu-miR-717	mmu-miR-717	0.345283	0	0.783011	2.16294	up	0	0	2	0	0	0
AGCAGTTGGGTGATGGCTTATGCCCCTTCAGTACCTGAGAACAAGATCGG	mmu-miR-7688-3p	mmu-miR-7688-3p	0.690566	0	0.645869	3.58617	up	0	0	4	0	0	0
AGCATGATTGTGAGCTCAGACACACTTACCTGCCCATGCAGAGCCAGATC	mmu-miR-28b	mmu-miR-28b	1.87096	0	0.385702	8.85393	up	0	2	8	0	0	0
AGCCAAGAGGATGAAGTTCAAGACTGTGTGCTATCTGCTGGTGCAAGATC	mmu-miR-7006-5p	mmu-miR-7006-5p	1.72641	0	0.44398	8.17132	up	0	0	10	0	0	0
AGCCAAGTTCGGTTCACTGGCCAAGCAGAACTCTCAGATGATTGTCAGAT	mmu-miR-128-3p	mmu-miR-128-3p	0.690566	0	0.645869	3.58617	up	0	0	4	0	0	0
AGCCCAGGCCGATCTGCTGGCCTTCCTGCGTGGACAGGTGGACAAAGATC	mmu-miR-7085-5p	mmu-miR-7085-5p	0.690566	0.459821	0.971044	1.10272	up	0	0	4	0	0	2
AGCCCGGGTTGTACGGGTACAGATCTTGCTAGTGTTGGTAGAGCGAGATC	mmu-miR-1839-3p	mmu-miR-1839-3p	0.345283	0.386043	0.91298	-1.35205	down	0	0	2	0	2	0
AGCCCGTGATGAATTAATTTCTGACACCTCGTATGAAAACTGCATGCAGA	mmu-miR-485-5p	mmu-miR-485-5p	17.3686	33.3425	0.65806	-1.93333	down	8	22	39	2	112	39
AGCCGTGTCCTCTTCCTTACTGATCTACACTGGGACCATGAGTACCTAGA	mmu-miR-222-5p	mmu-miR-222-5p	0.863207	0	0.602004	4.24879	up	0	0	5	0	0	0
AGCCTCCCCCACCTCCACCTCACCGGGGGCCAGTCGGGAACTGGGGGAGA	mmu-miR-8112	mmu-miR-8112	1.72641	0	0.44398	8.17132	up	0	0	10	0	0	0
AGCCTGACGTGGACGGCTTCCTTGTGGGTGGCGCATCTCTCAAGATCGGA	mmu-miR-770-3p	mmu-miR-770-3p	0.690566	0	0.645869	3.58617	up	0	0	4	0	0	0
AGCCTTGAACTCTGCAGTATATACATCTGCCTCTGAGTGCTGAGATCGAA	mmu-miR-3082-3p	mmu-miR-3082-3p	0.690566	0	0.645869	3.58617	up	0	0	4	0	0	0
AGCGAGAAGCGCTATGATGAGATTGTTAAGGAGGTCAGCGCCTACATCAA	mmu-miR-2183	mmu-miR-2183	0.489827	0	0.720614	2.71248	up	0	2	0	0	0	0
AGCGATCGTCTTCTGATCAAAGGTGGCAAGATTGTGAATGATGACAGATC	mmu-miR-7093-3p	mmu-miR-7093-3p	5.35188	0	0.224541	24.8735	up	0	0	31	0	0	0
AGCGCTGTGACCTGCTTACAGTTCAACAAGAACTTCGTAATTACCAGATC	mmu-miR-203-5p	mmu-miR-203-5p	0.863207	0	0.602004	4.24879	up	0	0	5	0	0	0
AGCTAATCAGTGACCTCTAGGCCCAGAGAGCTCTGCCTCAAAAGACAAGA	mmu-miR-330-5p	mmu-miR-330-5p	2.17508	0	0.360747	9.8356	up	2	0	5	0	0	0
AGCTAGAACTTTCCCGTGGACGACAGGTGCTGCATTTTCTCTTTCTAGAT	mmu-miR-6949-5p	mmu-miR-6949-5p	1.03585	0	0.561552	4.9829	up	0	0	6	0	0	0
AGCTCACGGCCCTGGATTACCACAACCCCTCAGGCTTCAACTGCAAGATC	mmu-miR-7115-5p	mmu-miR-7115-5p	0.690566	0	0.645869	3.58617	up	0	0	4	0	0	0
AGCTCACTGTGTATCTGAGGATGACTTGCTACTCTGCCTGCCTCCCCAAG	mmu-miR-7066-3p	mmu-miR-7066-3p	1.72641	0	0.44398	8.17132	up	0	0	10	0	0	0
AGCTCCCTGCCCGTACTTGACAGCCATTATCTGCCTCAGCACTCCCAGCC	mmu-miR-7672-5p	mmu-miR-7672-5p	0.863207	0	0.602004	4.24879	up	0	0	5	0	0	0
AGCTGACAGACTCTGAGGACGAGTGGGACTTGTTTCACGATGAGCTAGAT	mmu-miR-1938	mmu-miR-1938	1.03585	0	0.561552	4.9829	up	0	0	6	0	0	0
AGCTGCAGGAAGCCCTGGACTTGTACACCGTGTTTGGGGAGTCAGAAGAT	mmu-miR-671-5p	mmu-miR-671-5p	1.69832	0	0.41121	8.0504	up	0	2	7	0	0	0
AGCTGCCAGTCCAAAGCCTGAGAGGCCCCCTGGGGTCAGGTCACTGCAGA	mmu-miR-7031-5p	mmu-miR-7031-5p	2.41698	0	0.374244	11.353	up	0	0	14	0	0	0
AGCTGCGCTCCCTCATGGAGCTGCGGGGCACCGAGGCTGTGGTCAAGAAG	mmu-miR-5133	mmu-miR-5133	1.20849	0	0.524746	5.78119	up	0	0	7	0	0	0
AGCTGCTGGAGCGCGTGGAGGAGCCGGTGCTGCAGAACCAGATCGGAAGA	mmu-miR-7071-5p	mmu-miR-7071-5p	4.55743	0	0.202807	20.9177	up	3	0	15	0	0	0
AGCTGTATGAAGTGCTCTGTTAAAATGCTGTTATAGATCGGAAGAGCACA	mmu-miR-7030-3p	mmu-miR-7030-3p	1.03585	0	0.561552	4.9829	up	0	0	6	0	0	0
AGCTTAGATGGACCTTGGACATGTGTGTTGTCAATACTCACAATAGGAGA	mmu-miR-669a-3-3p	mmu-miR-669a-3-3p	0.345283	0	0.783011	2.16294	up	0	0	2	0	0	0
AGCTTTAGCTCAGCGGTTACTTCGACAGTGGTTCAGTTCATTACCAGATC	mmu-miR-5112	mmu-miR-5112	0.690566	0	0.645869	3.58617	up	0	0	4	0	0	0
AGCTTTTGAAGTTCTGGGTTAGAATCTGGCTGGCAGAATCTTTGGAAGAT	mmu-miR-7650-5p	mmu-miR-7650-5p	3.45283	0	0.300684	16.129	up	0	0	20	0	0	0
AGGAAAGATTAGGACAGTTGCCCTAGTAGAGAGCTTGACCAGATCGGAAG	mmu-miR-381-3p	mmu-miR-381-3p	1.20849	0	0.524746	5.78119	up	0	0	7	0	0	0
AGGAACTCAGCGAGCCCTTTGGAGGGTGGTTTGCCTAATCAGTGAGATCG	mmu-miR-6992-3p	mmu-miR-6992-3p	1.72641	0.689731	0.797276	1.89734	up	0	0	10	0	0	3
AGGAAGACGGAAGCACCCTTCAAGGTCCACAGACTATGTAGAGGAAGCAG	mmu-miR-6932-3p	mmu-miR-6932-3p	1.55377	2.75757	0.860115	-1.54508	down	0	0	9	2	0	0
AGGAAGCAGACTGGATGAAAGGCTGGTGTTGTCTTGAATAACAATACAAG	mmu-miR-138-5p	mmu-miR-138-5p	1.38113	0	0.493753	6.57842	up	0	0	8	0	0	0
AGGAAGTCAGACCAGGACTCAGCACTAGAGTAGGCAGCAAAGATAGATCG	mmu-miR-6969-5p	mmu-miR-6969-5p	0.690566	0	0.645869	3.58617	up	0	0	4	0	0	0
AGGAATCTGATAGGATAGAGGTCGGCTGCCTGTGTGGCCTCACTTTAGAT	mmu-miR-7084-5p	mmu-miR-7084-5p	0.345283	0	0.783011	2.16294	up	0	0	2	0	0	0
AGGACAAGAAAACTCGGGACGGGAGTTAACCATCACCGGCAGATCGGAAG	mmu-miR-6992-5p	mmu-miR-6992-5p	1.72641	0	0.44398	8.17132	up	0	0	10	0	0	0
AGGACCAGGTGATTGGAAACCTCAGTGATTTGAACTAAGAGCCAACAAGA	mmu-miR-412-3p	mmu-miR-412-3p	0.517924	0	0.702941	2.89494	up	0	0	3	0	0	0
AGGACCGATGAGTCGCGCTCCGGAACTGTCCAAGAACTAACCTGCAGATC	mmu-miR-7654-5p	mmu-miR-7654-5p	1.03585	0	0.561552	4.9829	up	0	0	6	0	0	0
AGGACCTGAAGGAACAGGAGGCTGGATGGGGCCTCTGGGACCTAAGATCG	mmu-miR-665-3p	mmu-miR-665-3p	2.0436	0	0.363326	9.65614	up	0	2	9	0	0	0
AGGACGTGTCACTCCCTGATTGGCTGCAGCCCATCGACCGAGATCGGAAG	mmu-miR-21a-3p	mmu-miR-21a-3p	1.38113	0	0.493753	6.57842	up	0	0	8	0	0	0
AGGACTACAGGTTCCTGCTACTCTACCAGTGAGTTGCAATGAGGACAGAT	mmu-miR-7060-3p	mmu-miR-7060-3p	3.52812	0	0.200819	16.2166	up	2	2	10	0	0	0
AGGACTCAATAATTTGTTCGACAAACTGATTTGGAGGAAGCATTCAGAGA	mmu-miR-223-3p	mmu-miR-223-3p	2.0717	0	0.405365	9.76258	up	0	0	12	0	0	0
AGGACTTCCTGGCAGGTGGCATCGCCGCCGCCGTCTCCAAGACGGAGATC	mmu-miR-6990-3p	mmu-miR-6990-3p	1.55377	0	0.467151	7.37511	up	0	0	9	0	0	0
AGGACTTTACTTCACCATCCTCCAAGCTTCAGAATACTTTGAAAGATCGG	mmu-miR-6540-3p	mmu-miR-6540-3p	4.9785	0	0.187137	23.2101	up	0	2	26	0	0	0
AGGATAGAGACACTCTCTCTGCAGGTTAGCTTCTGAATGTTTGAGATCGG	mmu-miR-7001-3p	mmu-miR-7001-3p	0.863207	0	0.602004	4.24879	up	0	0	5	0	0	0
AGGATGTTTTGTGTTGAAGGTACTATTACAGATATCTGAACACTAGATCG	mmu-miR-199a-5p	mmu-miR-199a-5p	2.76226	0	0.346187	12.9451	up	0	0	16	0	0	0
AGGATTACTGTGAAGTCAGGGCCAGCTTGGGCTACAGAATGAGAGTCAGA	mmu-miR-1191b-3p	mmu-miR-1191b-3p	3.07945	0	0.270959	14.4519	up	0	2	15	0	0	0
AGGCACTCGGGAACTGGAGAGCCTGGGGTCACAAGGATTGCAGGCTAGAT	mmu-miR-346-5p	mmu-miR-346-5p	1.55377	0	0.467151	7.37511	up	0	0	9	0	0	0
AGGCCCGCGGCGGGTGTTGACGCGATGTGATTTCTGCCCAGTGCTCTGAA	mmu-miR-5108	mmu-miR-5108	8.28679	2.75757	0.621794	3.34809	up	0	0	48	2	0	0
AGGCTAGCTGGACACTCAAGGTCCGACCGATCAGAGGGCCTGACCCTGGA	mmu-miR-6977-3p	mmu-miR-6977-3p	1.20849	0	0.524746	5.78119	up	0	0	7	0	0	0
AGGCTCTAAAGGTGTGTGTGTGTGTGTGTAAGAAATTATAGGCAAGATCG	mmu-miR-539-3p	mmu-miR-539-3p	1.03585	0	0.561552	4.9829	up	0	0	6	0	0	0
AGGCTGTGATCTGAGCAAACAGATACACCCTGTTCTGCATCAAGATCGGA	mmu-miR-7039-3p	mmu-miR-7039-3p	1.03585	0	0.561552	4.9829	up	0	0	6	0	0	0
AGGGACCTCGGAAGATGAGTGTGATCGTCCCAGGCATGAACATGGTTAGA	mmu-miR-297b-5p	mmu-miR-297b-5p	0.345283	0	0.783011	2.16294	up	0	0	2	0	0	0
AGGGACTCTCTGAGTGTCGCCTGGCCCCACGTGTGGTGTTTTGTGAGATC	mmu-miR-7062-3p	mmu-miR-7062-3p	1.38113	0	0.493753	6.57842	up	0	0	8	0	0	0
AGGGAGTCTTGTGCTCTGGAGACATGGCCACTGGTAGGTTGCCCAGATCG	mmu-miR-1298-3p	mmu-miR-1298-3p	0.863207	0	0.602004	4.24879	up	0	0	5	0	0	0
AGGGCTGGGGATATGGCTTAGTTAGTAAAGTGCTTGCCATTGAAACAGAT	mmu-miR-12197-3p	mmu-miR-12197-3p	0.690566	0	0.645869	3.58617	up	0	0	4	0	0	0
AGGGTCGGGCCTGGTTAGTACTTGGATGGGAGACCGCCTGGGAATACCGG	mmu-miR-9769-5p	mmu-miR-9769-5p	22.9392	6.66537	0.476628	3.56533	up	4	4	112	3	0	11
AGGGTCTAACTGTATAGTCTTTACTGGCCTGACTGGCTAGCTTCAAACAG	mmu-miR-7671-5p	mmu-miR-7671-5p	1.89906	0	0.423556	8.96703	up	0	0	11	0	0	0
AGGTCAATGATGTGTTGGCATGTATTATCTGAATTCGCTGATGTGAGATC	mmu-miR-369-3p	mmu-miR-369-3p	9.85718	20.4989	0.624344	-2.06876	down	3	16	23	5	55	13
AGGTCTTCCAGCTCATCTATGTCTTCCATCAGTTCAAGTCTTCCAGATCG	mmu-miR-7b-5p	mmu-miR-7b-5p	3.79811	0	0.28266	17.7198	up	0	0	22	0	0	0
AGGTGCCCCCAGGGCAGAGTTCGCTGATGGACTGACTTCCAGAATGCAGA	mmu-miR-7068-3p	mmu-miR-7068-3p	7.56813	0.579064	0.306628	9.0978	up	0	2	41	0	3	0
AGGTGGCCAGAGGTGGCTCTGTCCTTGGTTAGCAAGCTGGGAGCATAGAT	mmu-miR-12185-5p	mmu-miR-12185-5p	2.41698	2.75757	0.99817	-1.00565	down	0	0	14	2	0	0
AGTAAAATAGGAGGGAGTATGGAGACAGCTTAGTTGGTCAAGTTTGTACC	mmu-miR-6930-3p	mmu-miR-6930-3p	2.36079	0	0.326077	11.1057	up	0	4	8	0	0	0
AGTAAGAACAAGCAAAGATTAAACCTTGTACCTTTTGCATAATGAACTAG	mmu-miR-450a-1-3p	mmu-miR-450a-1-3p	2.62375	0	0.368829	11.6643	up	4	0	0	0	0	0
AGTAATGATGATTTCTGGTGATTCTGAGTGTCTCGCTGACGCCATCACCG	mmu-miR-361-3p	mmu-miR-361-3p	9.64639	6.76555	0.814755	1.43006	up	7	15	8	2	16	4
AGTAGCAGCATTTTGTTTACAGGGCTTGGATATTGTAGATGACGTGAGAT	mmu-miR-291b-3p	mmu-miR-291b-3p	1.20849	0	0.524746	5.78119	up	0	0	7	0	0	0
AGTAGCTGCTCTGATAAAAAGGTGAGGGTGGAAATGGCCAGCCTTTCAGA	mmu-miR-7047-3p	mmu-miR-7047-3p	2.0717	0	0.405365	9.76258	up	0	0	12	0	0	0
AGTATGCTGGTTCAGAAGGTTGACGAACATTGTTACTGAGCAAGATCGGA	mmu-miR-7210-3p	mmu-miR-7210-3p	9.02153	0	0.112637	41.8184	up	0	3	48	0	0	0
AGTCAAACTGATGTGTGTGAAACTACTCACCTACTGTAGAGTGTCTAGAT	mmu-miR-466o-5p	mmu-miR-466o-5p	0.345283	0	0.783011	2.16294	up	0	0	2	0	0	0
AGTGAAACCAGACATCAGCACTGGGGAACAATGGCTTAGACGGCAGATCG	mmu-miR-101a-5p	mmu-miR-101a-5p	7.11347	9.2393	0.865288	-1.32718	down	2	11	18	0	30	15
AGTGACAAGACTTAAAGGGATGACTGATGATAAGAATAGCAACCCAGATC	mmu-miR-6337	mmu-miR-6337	1.72641	0	0.44398	8.17132	up	0	0	10	0	0	0
AGTGACGTGTGTGACTGTTGAGGAGCCAGGTGTTCTACCAAGCCCAAGAT	mmu-miR-7242-5p	mmu-miR-7242-5p	1.87096	0.459821	0.653855	2.743	up	0	2	8	0	0	2
AGTGACTAAAGTTTAACGGCCGCGGTATCCTGACCGTGCAAAGGTAGATC	mmu-miR-6933-5p	mmu-miR-6933-5p	2.0717	0	0.405365	9.76258	up	0	0	12	0	0	0
AGTGACTTCATTACCAGCTAGCAACTCTGTCTTATCTGAAAATAAAGATC	mmu-miR-449c-3p	mmu-miR-449c-3p	0.345283	0	0.783011	2.16294	up	0	0	2	0	0	0
AGTGAGTTATCTCAATTGATTGTTCACAGTCAGTTACAGATTGAACTCCT	mmu-miR-384-3p	mmu-miR-384-3p	41.8952	6.65624	0.278089	6.07075	up	13	15	172	0	19	13
AGTGATCCAATACTGGCTGGAACCCCCCAGGTTGAACAAAGTAGCAGATC	mmu-miR-7055-3p	mmu-miR-7055-3p	1.20849	0	0.524746	5.78119	up	0	0	7	0	0	0
AGTGATTGATAAACTCCGGCAACACGAGAATGCCATCCTGGACAAGATCG	mmu-miR-599	mmu-miR-599	1.03585	0.919641	0.980152	-1.06517	down	0	0	6	0	0	4
AGTGCATTTCCAGGGGGGAGCAGGAGCGTGCTGTGCCGGGAGATCGGAAG	mmu-miR-7016-3p	mmu-miR-7016-3p	2.56152	0	0.310143	12.0569	up	0	2	12	0	0	0
AGTGCCTGTTGAAGTTCCTCTGAATCACAAACGATCTGTTTGTGAGATCG	mmu-miR-7668-3p	mmu-miR-7668-3p	1.72641	0	0.44398	8.17132	up	0	0	10	0	0	0
AGTGCTGGCCTGTACCTGAATTTAGAATGGCTTAGGAGCCTGTGAGATCG	mmu-miR-465c-5p	mmu-miR-465c-5p	1.03585	0	0.561552	4.9829	up	0	0	6	0	0	0
AGTGCTGTCACTGGTACTCTGGAAGATGCACATCAGTGGGCCATGTCATG	mmu-miR-3971	mmu-miR-3971	0.863207	0	0.602004	4.24879	up	0	0	5	0	0	0
AGTGCTTGTGGAAACCTGACTTATTCTTTGCAAATGAAAAAAGTGCCAAG	mmu-miR-125b-2-3p	mmu-miR-125b-2-3p	0.690566	0	0.645869	3.58617	up	0	0	4	0	0	0
AGTGGACCCATCTACAGGTGAACTCCAGTCTCTACAGATGCCAGATCGGA	mmu-miR-1247-3p	mmu-miR-1247-3p	0.517924	0	0.702941	2.89494	up	0	0	3	0	0	0
AGTGGCGGAGATGGGCGCCGCGAGGCGTCCAGTGCGGTAACGCGACCAGA	mmu-miR-1893	mmu-miR-1893	0.345283	0	0.783011	2.16294	up	0	0	2	0	0	0
AGTGGCTCTGCTCTATCTAGCTGGGCTGTGAACTACCAACCAGTGAGATC	mmu-miR-1929-5p	mmu-miR-1929-5p	5.17924	2.75757	0.761441	2.10296	up	0	0	30	2	0	0
AGTGGGCCACTTTTGGTAAGCAGAACTGGCGCTGCGGGATGAACAGATCG	mmu-miR-126b-3p	mmu-miR-126b-3p	2.77834	0	0.288785	13.0321	up	0	5	9	0	0	0
AGTGGGCCCCTGTAGACCTCAAGCCCCTGGCCTCCACCTTACCAGGTAGA	mmu-miR-344g-3p	mmu-miR-344g-3p	1.55377	0	0.467151	7.37511	up	0	0	9	0	0	0
AGTGGTCGATGGCCTGGTCAGTCCTGTGCCGGGTGACTTAGGACCAGATC	mmu-miR-383-3p	mmu-miR-383-3p	2.41698	0	0.374244	11.353	up	0	0	14	0	0	0
AGTGGTGCTGCTGGTGGAACTTGGGAGGGTAGAGGTGAGGCCTGTGGAAG	mmu-miR-7004-5p	mmu-miR-7004-5p	1.52568	0	0.440561	7.24522	up	0	2	6	0	0	0
AGTGTGACGTCGATACTTTTCCTTGTCTCTTCAAGTGAATTTGACAGATC	mmu-miR-8097	mmu-miR-8097	1.38113	0	0.493753	6.57842	up	0	0	8	0	0	0
AGTGTGCTTATGTTTTTATTCGTCAATGTTGAAGCTGATATATAGAGATC	mmu-miR-190a-3p	mmu-miR-190a-3p	0.345283	0	0.783011	2.16294	up	0	0	2	0	0	0
AGTGTGGCTGAACGCTTCCCTCCAGGTCTAGAGGTGGCTGAACAAGATCG	mmu-miR-7070-3p	mmu-miR-7070-3p	2.76226	0	0.346187	12.9451	up	0	0	16	0	0	0
AGTGTGTGGAAGAGTTACCTGAGTGGAACTTTGATGGCTCTAGTACAGAT	mmu-miR-6944-3p	mmu-miR-6944-3p	3.28019	0	0.310737	15.3333	up	0	0	19	0	0	0
AGTTAGCAGGACATGCAGAGCAAGGGACCCTCGAGTGAGGCAAGATCGGA	mmu-miR-511-5p	mmu-miR-511-5p	2.58962	0	0.360263	12.1484	up	0	0	15	0	0	0
AGTTATATATTGCCAAGAATTAAGACCATAGAGACTGAGTAAGATCGGAA	mmu-miR-6979-5p	mmu-miR-6979-5p	2.24434	0.386043	0.603153	3.62505	up	0	0	13	0	2	0
AGTTCTTTGTGCTGAATAATACAACCTTAGTGTCCTGTATCCAGATAAGA	mmu-miR-374c-3p	mmu-miR-374c-3p	1.65716	0	0.440585	7.32754	up	2	0	2	0	0	0
AGTTGCTCTGACCTTGCTGCCTTTGCCTCCGGAGTGCTAGAATCACAGGC	mmu-miR-6915-5p	mmu-miR-6915-5p	16.0893	0.386043	0.130164	25.3001	up	9	0	59	0	2	0
ATAAAAAAACTGTGCAATAATTTTTAAACGTGCTCCCAAGAATAGACAGA	mmu-miR-125a-3p	mmu-miR-125a-3p	0.517924	0	0.702941	2.89494	up	0	0	3	0	0	0
ATAAAATCTCAGCATCCCACCCCCACATTGCACAACAGTGATCAGATCGG	mmu-miR-6386	mmu-miR-6386	1.03585	0	0.561552	4.9829	up	0	0	6	0	0	0
ATAAACTGCTGGTGCTCACCGGACAGTGCTTTGAGAACACTGGCAGATCG	mmu-miR-200a-5p	mmu-miR-200a-5p	0.345283	0	0.783011	2.16294	up	0	0	2	0	0	0
ATAAACTGTGTTGTTCACTTGAGGATCCGCGATTATTAGACTTCAAGATC	mmu-miR-547-5p	mmu-miR-547-5p	1.20849	0	0.524746	5.78119	up	0	0	7	0	0	0
ATAAATAATAGAAAGCCAACATTCATGTGGAAACTGAACAACACAGATCG	mmu-miR-6986-5p	mmu-miR-6986-5p	1.03585	0	0.561552	4.9829	up	0	0	6	0	0	0
ATAACAACTCGGATAACCATTGTTAGTTAATCAGACTATAGGCAATAGAT	mmu-let-7f-1-3p	mmu-let-7f-1-3p	5.17924	0	0.229636	24.0789	up	0	0	30	0	0	0
ATAACATTCTTCCCTCAACATTTCCTGGGCCTTTCAGGAATACCAGATCG	mmu-miR-7041-3p	mmu-miR-7041-3p	1.72641	0.459821	0.712569	2.52341	up	0	0	10	0	0	2
ATAACGATTGATGGGAAACAGATAAAACTCCAGATCTGGGATACAGATCG	mmu-miR-6379	mmu-miR-6379	0.690566	0.459821	0.971044	1.10272	up	0	0	4	0	0	2
ATAAGACTAAGCCCTCAGGCTGCTGGGAGCTCACAGAACAAAAAAGATCG	mmu-miR-1906	mmu-miR-1906	1.03585	0.689731	0.954563	1.15744	up	0	0	6	0	0	3
ATAAGATACAATTTCCTAAACACATGAAACTCAAGAAAGATCGGAAGAGC	mmu-miR-196a-5p	mmu-miR-196a-5p	0.690566	0	0.645869	3.58617	up	0	0	4	0	0	0
ATAAGCATCTGTAGGGTCTCTCTGCCCATTCTGAAGAGTCTCTTCCAGAT	mmu-miR-7063-3p	mmu-miR-7063-3p	0.690566	0	0.645869	3.58617	up	0	0	4	0	0	0
ATAAGGACTGTAAGAAAAAAAAAAAAAAAAAAAAAAAAAAAAAAAAAAAA	mmu-miR-12181-5p	mmu-miR-12181-5p	2.76226	0	0.346187	12.9451	up	0	0	16	0	0	0
ATAAGTGGATATTAGCCCAGAAACATAGAACACCCAAGATACAGATCGGA	mmu-miR-376c-5p	mmu-miR-376c-5p	1.18039	0	0.515091	5.62827	up	0	2	4	0	0	0
ATAATATTTATATTGAGATAATAGGTCCCTGAAGCCACTTCTGATATTCA	mmu-miR-3963	mmu-miR-3963	2.24434	4.13636	0.832215	-1.67833	down	0	0	13	3	0	0
ATAATTACACAAGCTTGTTCCTGGTGAACTCATCTGCTCATAAGATCGGA	mmu-miR-100-3p	mmu-miR-100-3p	4.66132	0	0.246776	21.6947	up	0	0	27	0	0	0
ATACAGCTATATCTGACCTTGAGAACTGTTCAGGAACAGATCGGAAGAGC	mmu-miR-6358	mmu-miR-6358	1.03585	0.459821	0.868892	1.53732	up	0	0	6	0	0	2
ATACATGAGCTCCCCCTGCCACATTGAGATGATCCTCACTGAGAAGGAGA	mmu-miR-5620-3p	mmu-miR-5620-3p	1.55377	0	0.467151	7.37511	up	0	0	9	0	0	0
ATACATGGAAGTTGTAACTTGGGACATTTGTTTTATTCGTCCAAGATCGG	mmu-miR-5710	mmu-miR-5710	0.690566	0	0.645869	3.58617	up	0	0	4	0	0	0
ATACCGATGGTACCCACCTGGGCCCCGGCTCAAGGCCAAGAACAGATCGG	mmu-miR-3080-5p	mmu-miR-3080-5p	0.517924	0	0.702941	2.89494	up	0	0	3	0	0	0
ATACCGGTTGGCTTGAGTGACCTGTCTCTGTTATATGTACATCTATGAGA	mmu-miR-466c-5p	mmu-miR-466c-5p	0.345283	0	0.783011	2.16294	up	0	0	2	0	0	0
ATACGATGAAAGGCTGAGAGCTGTTGTCTAGAACAGAGTCTGGAATAGAT	mmu-miR-883a-3p	mmu-miR-883a-3p	4.2809	0	0.224043	19.2353	up	6	0	2	0	0	0
ATACTCAGTGACTCTCAACAATCTTCTAGGCGTTGTCATCCTTCTAGATC	mmu-miR-211-5p	mmu-miR-211-5p	0.345283	0	0.783011	2.16294	up	0	0	2	0	0	0
ATACTGAAGGTGGTTGTATGGTCCTCTTGAATAGATATTCAATAAAGATC	mmu-miR-7054-5p	mmu-miR-7054-5p	1.72641	0	0.44398	8.17132	up	0	0	10	0	0	0
ATACTTCCTGCCCCGCGCCTACGCCGTCCTCCTCCCGTTGGCCGCAAGAT	mmu-miR-7118-3p	mmu-miR-7118-3p	1.42531	0	0.459565	6.75881	up	0	3	4	0	0	0
ATACTTTCGATCGTGACTGGGTGGCCATGCAGACCAAGCGAATGCAAGAT	mmu-miR-134-3p	mmu-miR-134-3p	0.345283	0	0.783011	2.16294	up	0	0	2	0	0	0
ATAGAAGAGAATTTCCAGACTGTGTTCATTGGCTTCCATGCGTGAAGATC	mmu-miR-135a-2-3p	mmu-miR-135a-2-3p	1.55377	0	0.467151	7.37511	up	0	0	9	0	0	0
ATAGAGGATGTCCAGTGCACTGGAGTAGCACGCCCGACTGGAAACAGATC	mmu-miR-30d-5p	mmu-miR-30d-5p	0.345283	0	0.783011	2.16294	up	0	0	2	0	0	0
ATAGCATCAAGACCTTTGGAGTAATTGAGAGTGACCCGTTTGACTGGAGA	mmu-miR-212-3p	mmu-miR-212-3p	0.690566	0.579064	0.978828	-1.07299	down	0	0	4	0	3	0
ATAGCCACTGAGGCTGCACACCCAATCCGACTCTTCTGTAGATAGATCGG	mmu-miR-7119-5p	mmu-miR-7119-5p	4.23476	9.09162	0.632138	-2.08029	down	2	7	7	4	9	8
ATAGCCCAGCCCACTACTCATTGCTGCCTAGTTTGCAAATGGATGCAGAT	mmu-miR-3620-5p	mmu-miR-3620-5p	2.76226	0	0.346187	12.9451	up	0	0	16	0	0	0
ATAGCCCCTGTGACGATGCCCTGTGCCTTCAGCTACTCTTCTGAGATCGG	mmu-miR-6972-5p	mmu-miR-6972-5p	4.14339	0	0.266944	19.3101	up	0	0	24	0	0	0
ATAGGATTGAAGTGCCATTCACATGGCCCAGGGGTAAGATCGGAAGAGCA	mmu-miR-465a-5p	mmu-miR-465a-5p	0.734741	0	0.638575	3.68749	up	0	3	0	0	0	0
ATAGGGAACGTGAGCTGGGTTTAGACCGTCGTGAGACAGGTTAGTTAGAT	mmu-miR-7218-3p	mmu-miR-7218-3p	2.41698	0	0.374244	11.353	up	0	0	14	0	0	0
ATAGGTTTAACTCAAGAGGTTGATAGAGCGTTTGTTATAAGACGAGATCG	mmu-miR-208a-3p	mmu-miR-208a-3p	0.345283	0	0.783011	2.16294	up	0	0	2	0	0	0
ATAGTGCCGGACACGGTACAGTACGATTGAGACCGAGGACAGTATTAGAT	mmu-miR-6965-3p	mmu-miR-6965-3p	1.72641	0	0.44398	8.17132	up	0	0	10	0	0	0
ATATCAGTATGGGAAGTGTATGACATGGTTTAAAAAGAACTCATTATGAG	mmu-miR-7075-5p	mmu-miR-7075-5p	1.38113	0	0.493753	6.57842	up	0	0	8	0	0	0
ATATGGATAAAGACTGGGAACACAGAAAACTGAAATCAGTTGAGATCGGA	mmu-miR-6967-5p	mmu-miR-6967-5p	0.345283	0	0.783011	2.16294	up	0	0	2	0	0	0
ATATGTTGAAGAAGCCATTAAGATCGCTTACTGTGAGGAGAGATCGGAAG	mmu-miR-679-3p	mmu-miR-679-3p	0.863207	0	0.602004	4.24879	up	0	0	5	0	0	0
ATATTGACAGATTCTCATCTGTTACACTCTAGGATCTCTCACAAGATCGG	mmu-miR-3095-5p	mmu-miR-3095-5p	6.21509	0	0.202473	28.8456	up	0	0	36	0	0	0
ATATTGTGTGCAAGCTGGATAGCTCTGGGGGCTCCGTGCAGCTTCCTGAC	mmu-miR-7117-5p	mmu-miR-7117-5p	2.76226	0.689731	0.652948	3.00246	up	0	0	16	0	0	3
ATATTTTGTTGAACTAAGAGACACACCCAGCTGGTGCCTTCAGCTAGATC	mmu-miR-329-3p	mmu-miR-329-3p	0.863207	0	0.602004	4.24879	up	0	0	5	0	0	0
ATCAAAGTCAGGTCTCTTAATAATTAATTAATGTTAATTCAACATTTTCA	mmu-miR-694	mmu-miR-694	0.690566	0	0.645869	3.58617	up	0	0	4	0	0	0
ATCAACTCGTCTATGTGGCAAAATAGTGAGAAGATTTTTAGGTAGAGGTA	mmu-miR-365-3p	mmu-miR-365-3p	0.489827	0	0.720614	2.71248	up	0	2	0	0	0	0
ATCACCAAAAGGAAAGGACAAAGCCACGTGCACCAGGGGCAGGAGCCAGA	mmu-miR-3104-5p	mmu-miR-3104-5p	0.517924	0	0.702941	2.89494	up	0	0	3	0	0	0
ATCACCGATCCAGAGAGCTTCCTAAAGGACCTGTTGAACTCAGTCCCAGA	mmu-miR-582-3p	mmu-miR-582-3p	1.03585	0	0.561552	4.9829	up	0	0	6	0	0	0
ATCAGAATGGTGACATCTCTAAGTCATTCCAGATTCAGGCAGTAGACGTA	mmu-miR-871-3p	mmu-miR-871-3p	1.03585	0	0.561552	4.9829	up	0	0	6	0	0	0
ATCAGTCTATCTCCAGAGAGACTCAATGCTTCCATAGCAGGACTCTTCCA	mmu-miR-6938-5p	mmu-miR-6938-5p	1.89906	0	0.423556	8.96703	up	0	0	11	0	0	0
ATCATAGTGGTCATTTAATTTCCACTGCTTCCATCAGTCAACTCTAAACA	mmu-miR-6368	mmu-miR-6368	1.20849	0	0.524746	5.78119	up	0	0	7	0	0	0
ATCATGATCTAGAACAGAGCCCCAGAGGTCACCTCAGGTCCCTTCTCAGA	mmu-miR-7022-5p	mmu-miR-7022-5p	1.38113	0	0.493753	6.57842	up	0	0	8	0	0	0
ATCATGCCTAGTAATCGGAAGCCTCGCCCTCACAGGAATACCATTCCAGA	mmu-miR-193b-5p	mmu-miR-193b-5p	1.38113	0	0.493753	6.57842	up	0	0	8	0	0	0
ATCATGGCCATGATTGCCTTGAACACTGTCGTGCTGATGATGAAGTACTA	mmu-miR-196b-3p	mmu-miR-196b-3p	0.690566	0	0.645869	3.58617	up	0	0	4	0	0	0
ATCATTCTGAAAATAGATGTGTAGAGAAATGATAACTGAGCACAGATCGG	mmu-miR-101c	mmu-miR-101c	2.90681	0	0.282882	13.654	up	0	2	14	0	0	0
ATCCAACGCCGCAGCAGGGATGCCCGTGGACCTGGGAATTCGGCAAAGAT	mmu-miR-455-3p	mmu-miR-455-3p	0.345283	0	0.783011	2.16294	up	0	0	2	0	0	0
ATCCAGATAAACGACTGTATCGGGCTTCAGCTGCATGTTAGTGCAAGATC	mmu-miR-367-5p	mmu-miR-367-5p	0.345283	0.386043	0.91298	-1.35205	down	0	0	2	0	2	0
ATCCCCATCACCATCTTAGTTTTCGCAGCCTGCGAAGCAGCTGTAGGAGA	mmu-miR-12191-3p	mmu-miR-12191-3p	4.95041	0	0.184079	23.0738	up	0	4	23	0	0	0
ATCCCCGGCCTACTTCCCAAATTTTGAAGATTCCACTTTGAGATCGGAAG	mmu-miR-7081-5p	mmu-miR-7081-5p	0.690566	0	0.645869	3.58617	up	0	0	4	0	0	0
ATCCGATGATTAAACTCTTCACTGCTGTTCACATACTGAGCCGTTGTGAT	mmu-miR-7068-5p	mmu-miR-7068-5p	2.26042	0	0.336591	10.6265	up	0	5	6	0	0	0
ATCGATGTGGTGCTCCGGAGTTCTCTTCGGGCCAGGACCTAAGCCGCGCC	mmu-miR-5099	mmu-miR-5099	54.3581	29.182	0.66944	1.86715	up	24	47	157	8	19	63
ATCGCTCACACACCTGGTGTGGCAGCAGATCTGAGTCACATTGAGACCAG	mmu-miR-1951	mmu-miR-1951	7.25094	0.386043	0.308606	11.5082	up	0	0	42	0	2	0
ATCGTGCTGTCTTCAAGGCTGGACAAGAGAACATCTCCGTGTCTAGATCG	mmu-miR-7083-5p	mmu-miR-7083-5p	1.89906	0	0.423556	8.96703	up	0	0	11	0	0	0
ATCTACCAGCTCTTGGATGAAGATAGAACAGTGCTTTTCCAGATCGGAAG	mmu-miR-1839-5p	mmu-miR-1839-5p	1.38113	0	0.493753	6.57842	up	0	0	8	0	0	0
ATCTAGCATCAATGGAAGTGACAGTCAATGCTGTAGCTGGAGCTCTCAAG	mmu-miR-6404	mmu-miR-6404	2.6338	3.33663	0.954217	-1.12025	down	0	3	11	2	3	0
ATCTATGATGATTCCCAGTCAAACATTCCTTGGAAAAGCTGAACAAAATA	mmu-miR-6961-5p	mmu-miR-6961-5p	30.6876	15.9508	0.661632	1.9085	up	9	30	101	2	35	28
ATCTCACGCCCCCAAGTTGGACCCTGGCTCTCCAGAGCTACAGCAGGTGC	mmu-miR-207	mmu-miR-207	0.345283	0	0.783011	2.16294	up	0	0	2	0	0	0
ATCTCCGGTTCTAATTCTGAACAATTATCAAATATATCAGATCGGAAGAG	mmu-miR-190b-5p	mmu-miR-190b-5p	0.863207	0	0.602004	4.24879	up	0	0	5	0	0	0
ATCTCGTCAGAGTAGCAGTAAGGGCAAGCCCAGGGGGGTAGTGTGAGATC	mmu-miR-5617-5p	mmu-miR-5617-5p	0.690566	0	0.645869	3.58617	up	0	0	4	0	0	0
ATCTGGAAGATTGGAATGGAGCCCTGTACACAAGTCTGAGAAAGATCGGA	mmu-miR-107-3p	mmu-miR-107-3p	1.03585	0	0.561552	4.9829	up	0	0	6	0	0	0
ATCTGGACTCCAGGAGCACCAGCGTCCAACAGTACAAGAACAGTAGATCG	mmu-miR-145a-3p	mmu-miR-145a-3p	2.41698	0	0.374244	11.353	up	0	0	14	0	0	0
ATCTGGATTGTGCTAAGAAATAAATTCATGTTCATATTTTGAACTAGATC	mmu-miR-322-5p	mmu-miR-322-5p	0.690566	0	0.645869	3.58617	up	0	0	4	0	0	0
ATCTGTAAGACTCTGGCTACCTTTTGAGTCATGCCGAGTGAATGCTCCAG	mmu-miR-3061-5p	mmu-miR-3061-5p	2.24434	0	0.389026	10.5579	up	0	0	13	0	0	0
ATCTGTGAAGGATCTGGTCATCTTGCTGTATGAAACTGCACTCCAGATCG	mmu-miR-9-5p	mmu-miR-9-5p	0.517924	0	0.702941	2.89494	up	0	0	3	0	0	0
ATCTGTGATCTTTGAGTTCTCTTTGCCTCCCAAGTGCTGGGATTAAGATC	mmu-miR-547-3p	mmu-miR-547-3p	1.03585	0	0.561552	4.9829	up	0	0	6	0	0	0
ATCTTAGCTAAAAGAACGTTTGTTTTATGTGAACCTGTACAGTAAATAAG	mmu-let-7g-3p	mmu-let-7g-3p	0.517924	0	0.702941	2.89494	up	0	0	3	0	0	0
ATCTTCTGAAGGACATGCTAGAATTGTGACATGATATTAGAACCAGAAGA	mmu-miR-8094	mmu-miR-8094	2.76226	0.689731	0.652948	3.00246	up	0	0	16	0	0	3
ATCTTCTTTTGACTGTTTACCATTACTTTAAAACAAAGTTCAAAAGATCG	mmu-miR-451a	mmu-miR-451a	1.03585	0.386043	0.837508	1.70992	up	0	0	6	0	2	0
ATCTTGATCTGTTTCCTCGTGCTGTAGTAGACTACCTGAGGCTGAGTTAG	mmu-miR-199b-5p	mmu-miR-199b-5p	1.55377	0	0.467151	7.37511	up	0	0	9	0	0	0
ATCTTGTTAATCTGTTCTAACTCTGAGTAGAGTGTGGGTTTAAGATCGGA	mmu-miR-880-3p	mmu-miR-880-3p	2.58962	0	0.360263	12.1484	up	0	0	15	0	0	0
ATCTTTTCTTCAGCAAGTCTGCTGAGGACGCACCGATGGACTACAGATCG	mmu-miR-6918-5p	mmu-miR-6918-5p	0.345283	0	0.783011	2.16294	up	0	0	2	0	0	0
ATGAAACTAAAGAATGGATTGAAGAGAAGAATCAGGCTCTGAACACAAGA	mmu-miR-6946-3p	mmu-miR-6946-3p	1.72641	0	0.44398	8.17132	up	0	0	10	0	0	0
ATGAAAGATGTCATCACTAAAGCAGTGGGAGAAGAAAGGGAAGATCGGAA	mmu-miR-6958-5p	mmu-miR-6958-5p	1.03585	0	0.561552	4.9829	up	0	0	6	0	0	0
ATGAACAACCTGGACGACAGAGGCTTATGAACCAGAGCCCCCACTGCAAG	mmu-miR-292b-3p	mmu-miR-292b-3p	1.72641	0	0.44398	8.17132	up	0	0	10	0	0	0
ATGAACAGACACCATGACTAGGCAACTCTGATAAATGACAACATTAGATC	mmu-miR-1933-5p	mmu-miR-1933-5p	1.55377	0	0.467151	7.37511	up	0	0	9	0	0	0
ATGAACTATGTCTGCTTGCTTAAGGGCTTTGAGGATGAGTGAAGCTCGTG	mmu-miR-205-3p	mmu-miR-205-3p	0.517924	0	0.702941	2.89494	up	0	0	3	0	0	0
ATGAAGGTCTGTTTCTGTATTCTTAAGACATCTTTGGTTATTTTACTTAG	mmu-miR-9b-3p	mmu-miR-9b-3p	20.7576	0.386043	0.075302	32.7521	up	3	2	106	0	2	0
ATGACACAGCGGACAGGATTCTCATAGATTCCATTCAGAGAGCAGATCGG	mmu-miR-7091-5p	mmu-miR-7091-5p	1.72641	0	0.44398	8.17132	up	0	0	10	0	0	0
ATGACATCATACCTGTGTTGCTTCTGAATGCATTCTGATTCTAATGTAAG	mmu-miR-5623-5p	mmu-miR-5623-5p	1.55377	3.14361	0.796709	-1.77266	down	0	0	9	2	2	0
ATGACATTGAAGACCGAAGTGTGTCCCTCATCATCTTCCTCACCGAAGAT	mmu-miR-3062-3p	mmu-miR-3062-3p	1.20849	0	0.524746	5.78119	up	0	0	7	0	0	0
ATGACCAGACTGTGCGTGTGTGGGTTGTAGCAACAAAGGAATGCAAGATC	mmu-miR-468-3p	mmu-miR-468-3p	0.690566	0	0.645869	3.58617	up	0	0	4	0	0	0
ATGACCTCTGTCGTGTCTTTGTGTGCTCGGTACCCCATTGCTTGTGCGAG	mmu-miR-6988-3p	mmu-miR-6988-3p	2.9349	0	0.333333	13.7415	up	0	0	17	0	0	0
ATGACTGACCTGGACATGCTGTCGCCCATCCACACACCCCAGAGAACAGA	mmu-miR-669n	mmu-miR-669n	0.863207	0	0.602004	4.24879	up	0	0	5	0	0	0
ATGACTGCCTATCCGAACTTGACAATGGTTAACTTCACCAGCCAAGATCG	mmu-miR-100-5p	mmu-miR-100-5p	0.345283	0	0.783011	2.16294	up	0	0	2	0	0	0
ATGACTTGAGCCAGCTCCAGCAACCAGATACTGTGGAGCCTGATGCCAAG	mmu-miR-1966-5p	mmu-miR-1966-5p	1.55377	0.579064	0.794948	1.92099	up	0	0	9	0	3	0
ATGAGACGGGAGGGCGCAGGGACCCCTCTGATGGCCGAGGAGATCGGAAG	mmu-miR-483-3p	mmu-miR-483-3p	0.345283	0	0.783011	2.16294	up	0	0	2	0	0	0
ATGAGCCCACCACATATTCACAGTAGGATTAGATGTAGACACACGAGCAG	mmu-miR-493-3p	mmu-miR-493-3p	1.89906	0	0.423556	8.96703	up	0	0	11	0	0	0
ATGATTATCCTTAAAATGTAGTTCTTGGGCTGAGGCTCAGCGGGTAAGAT	mmu-miR-7028-5p	mmu-miR-7028-5p	0.690566	0	0.645869	3.58617	up	0	0	4	0	0	0
ATGATTTCTGAGAACGTGGTTCCTGACTCGACTGGAAGGCTAAAGATCGG	mmu-miR-30a-5p	mmu-miR-30a-5p	0.690566	0	0.645869	3.58617	up	0	0	4	0	0	0
ATGCAGATCTTGGTTCACCTGCCCACAGGTTGTTATGAAGAACAGATCGG	mmu-miR-1231-3p	mmu-miR-1231-3p	1.38113	0	0.493753	6.57842	up	0	0	8	0	0	0
ATGCATTCTGTGGTTGGAGCCAGTGGGTCTAAGACGTGTAAGCAGATCGG	mmu-miR-7014-3p	mmu-miR-7014-3p	1.03585	0	0.561552	4.9829	up	0	0	6	0	0	0
ATGCCGAGCTCCGACAGCGCTTTCCGTGACTGTTTTGTGTCTGAATCCAG	mmu-miR-6968-3p	mmu-miR-6968-3p	1.20849	0	0.524746	5.78119	up	0	0	7	0	0	0
ATGCTGCTCACCCTGCTGCTGTAGTCGTGAAACAAAGACAGTGGAAGAGA	mmu-miR-7018-3p	mmu-miR-7018-3p	1.03585	0	0.561552	4.9829	up	0	0	6	0	0	0
ATGCTTTCCATTCTGTAGGTACTTTGAGTTGTTACATATTCAATACAGAT	mmu-miR-215-3p	mmu-miR-215-3p	0.863207	0	0.602004	4.24879	up	0	0	5	0	0	0
ATGGAAAAATTCATCAAGGATGTGGCTCGCAACCCCAGATCGGAAGAGCA	mmu-miR-693-5p	mmu-miR-693-5p	0.83511	0	0.611069	4.10081	up	0	2	2	0	0	0
ATGGAAAGTAATGGCATGAGCTGTAGCTCTAGGACTTGATGATAGATCGG	mmu-miR-412-5p	mmu-miR-412-5p	0.863207	0.386043	0.8878	1.45559	up	0	0	5	0	2	0
ATGGAGACAGTAGCAGTGGGGACAGGGAGACCTCAGAAGAGATCGGAAGA	mmu-miR-7665-3p	mmu-miR-7665-3p	1.38113	0	0.493753	6.57842	up	0	0	8	0	0	0
ATGGAGGCTTTTGTGAATGAGCCCAATTATACTGTATGGAGCGACAGATC	mmu-miR-1964-5p	mmu-miR-1964-5p	0.345283	0	0.783011	2.16294	up	0	0	2	0	0	0
ATGGATCCAGGCTATCTCCTCTGCCATCTCCTCTGACAAACACGACACAT	mmu-miR-877-5p	mmu-miR-877-5p	0.690566	0	0.645869	3.58617	up	0	0	4	0	0	0
ATGGATTCAGGGGGACCAGGCAAGGACTCTTGACAGAGCTTTGGTCAAGA	mmu-miR-6541	mmu-miR-6541	2.0436	0	0.363326	9.65614	up	0	2	9	0	0	0
ATGGCACTAGGGAAAAATAAGTTGCCTTACAACTTTGCTGGAAAGATCGG	mmu-miR-377-3p	mmu-miR-377-3p	0.690566	0	0.645869	3.58617	up	0	0	4	0	0	0
ATGGGTGATACTAGCAGATTAACCACCATAGTTTCAGAACTCAAGGAACA	mmu-miR-29b-1-5p	mmu-miR-29b-1-5p	0.690566	0	0.645869	3.58617	up	0	0	4	0	0	0
ATGGTAGTCGCCGTGCCTACCATGGTGACCACGGGTGACGGGGAGATCGG	mmu-miR-493-5p	mmu-miR-493-5p	4.14339	0	0.266944	19.3101	up	0	0	24	0	0	0
ATGGTCCGTGTTTCTGAAACGCATGATATTAGTGGAAATTCTGATTAGAT	mmu-miR-7683-5p	mmu-miR-7683-5p	1.18039	3.21739	0.676639	-2.32716	down	0	2	4	2	0	2
ATGGTCTTACTATGTAGCCCTGGTTAGCCTGGAACTCACTAAGTAGATCG	mmu-miR-1191a	mmu-miR-1191a	1.20849	0	0.524746	5.78119	up	0	0	7	0	0	0
ATGGTGAACCACGAGAAGGCTCAAGTGCAGCTGGACTCCGATCAGATCGG	mmu-miR-191-3p	mmu-miR-191-3p	2.28851	0	0.334151	10.7819	up	0	3	9	0	0	0
ATGGTTTATTCCAGCTCGAGATCTCCCACAAACTATGGACCAAGATCGGA	mmu-miR-6962-5p	mmu-miR-6962-5p	0.863207	0	0.602004	4.24879	up	0	0	5	0	0	0
ATGTAGCTGGGCTGAACTGAACACCCTGGGGATTCCAGGTTGGGCTCAGA	mmu-miR-6354	mmu-miR-6354	1.38113	0	0.493753	6.57842	up	0	0	8	0	0	0
ATGTAGGATCAGAAGAGGACTTTGGTCCCTTGAAACCAAAGTTCCAGACA	mmu-miR-7007-5p	mmu-miR-7007-5p	0.690566	0	0.645869	3.58617	up	0	0	4	0	0	0
ATGTCCGGGGCTGCACGCGCGCTACACTGACTGGCTCAGCGTGTGCCAGA	mmu-miR-7044-3p	mmu-miR-7044-3p	3.10755	0	0.321528	14.5376	up	0	0	18	0	0	0
ATGTGAGGCTAGATAGCCTCGTTTCCCATCTCAACCTCCCCAGTTTTAGA	mmu-miR-1224-5p	mmu-miR-1224-5p	1.55377	0.772085	0.857541	1.56507	up	0	0	9	0	4	0
ATGTGATAATGTGCATACTCGCCTCTGCTGTTGTCTTGCAACACCGGGAG	mmu-miR-122b-5p	mmu-miR-122b-5p	1.38113	0	0.493753	6.57842	up	0	0	8	0	0	0
ATGTGATCTAGACGTTTTTATCTGTGCTCCTGCCCCGCAGCCCAGCAAGA	mmu-miR-6934-3p	mmu-miR-6934-3p	1.20849	0	0.524746	5.78119	up	0	0	7	0	0	0
ATGTGCATCTGTTAACACCTGGGAGTTCAGGCTCTGGGCTTCATAGATCG	mmu-miR-5098	mmu-miR-5098	0.345283	0	0.783011	2.16294	up	0	0	2	0	0	0
ATGTGGACTGCTCAGTGAGGCGTCCTGGTTCTTCCATCCTGTTACTTTAG	mmu-miR-763	mmu-miR-763	0.517924	0	0.702941	2.89494	up	0	0	3	0	0	0
ATGTGTAGTAGTCCTACATCTTTACTAACAGCTGGAGAACACAGTGCCAT	mmu-miR-6411	mmu-miR-6411	1.20849	0	0.524746	5.78119	up	0	0	7	0	0	0
ATGTGTGAGACAAGCTGACTGTACTATGCATGTAAAACATGTATGATTCA	mmu-miR-7659-3p	mmu-miR-7659-3p	1.87096	0	0.385702	8.85393	up	0	2	8	0	0	0
ATGTGTGATGACACAACTTTTTTCCCCATCAGATCGACCATGTTGATCAC	mmu-miR-489-5p	mmu-miR-489-5p	41.533	53.9921	0.853444	-1.30253	down	23	53	78	10	113	80
ATGTGTGTAACGGTACAAGGGCTTATGTGAGTGAAGTGTCCAAGATCGGA	mmu-miR-7678-5p	mmu-miR-7678-5p	1.38113	0.459821	0.780996	2.03112	up	0	0	8	0	0	2
ATGTTGGATCAGGACATCCCAATGGTGTAGAAGCTATTAATGGTTAGATC	mmu-miR-218-5p	mmu-miR-218-5p	0.863207	0	0.602004	4.24879	up	0	0	5	0	0	0
ATTAAAATAAAGTAAGAACACTCAAGAGTGGGAGGAACTCCAAGATCGGA	mmu-miR-6537-5p	mmu-miR-6537-5p	2.41698	0	0.374244	11.353	up	0	0	14	0	0	0
ATTAAGTCTATGAATACTGAGAACTTAGGCTGTGGAAAAGGACTCCAAAC	mmu-miR-7015-5p	mmu-miR-7015-5p	3.45283	0	0.300684	16.129	up	0	0	20	0	0	0
ATTAATCAGATTGTCGCGTCTACAGAGCTGGTGGGGCCTCAGACAGATCG	mmu-miR-423-3p	mmu-miR-423-3p	0.863207	0	0.602004	4.24879	up	0	0	5	0	0	0
ATTAATTTTAGGGAATTAAAACAGACTTCTCTTTTATCTCTGGCAAGATC	mmu-miR-1258-3p	mmu-miR-1258-3p	1.55377	0	0.467151	7.37511	up	0	0	9	0	0	0
ATTACAGATTTGACATGACTGACTACTTTGATCTTTCATTTGTTAGATCG	mmu-miR-7675-3p	mmu-miR-7675-3p	16.0216	10.3249	0.77124	1.55073	up	4	11	62	2	13	22
ATTATACAATTCTCTTCATGATATATACACTCAGACCCAAACATCAAGAT	mmu-miR-7650-3p	mmu-miR-7650-3p	3.21093	0.386043	0.463001	5.04078	up	2	0	11	0	2	0
ATTATACCAGAGAACTCCTACACATGATGAACAACTTCAGCAAGATCGGA	mmu-miR-96-3p	mmu-miR-96-3p	0.345283	0	0.783011	2.16294	up	0	0	2	0	0	0
ATTATCGATCAGCTAAGTGTGATTCCCAACAGCAACGAACCTCTTAAGAT	mmu-miR-27b-5p	mmu-miR-27b-5p	2.0717	0.386043	0.62683	3.35229	up	0	0	12	0	2	0
ATTATGGTCTGTACTATAAATGTGTTTCTAAGCACTTTATTATAGATCGG	mmu-miR-20a-5p	mmu-miR-20a-5p	0.863207	0	0.602004	4.24879	up	0	0	5	0	0	0
ATTCAATGACTGTTGCCGGGCGGTGGTGTCTTACACCTTTAATCCCAGAT	mmu-miR-7666-5p	mmu-miR-7666-5p	0.345283	0	0.783011	2.16294	up	0	0	2	0	0	0
ATTCACAATTAAGAAACGTTCTACTGTGCAGTTGCCACATCAGATCGGAA	mmu-miR-764-3p	mmu-miR-764-3p	0.345283	0	0.783011	2.16294	up	0	0	2	0	0	0
ATTCACCAAGCGTTGGATTGTTCACCCACTAATAGGGAACGTGAGATCGG	mmu-miR-6239	mmu-miR-6239	13.2779	0	0.0487285	61.3193	up	3	6	57	0	0	0
ATTCAGCTCAGCAAACAAATGCCCCTGGAAGCACTGTGACCAGCTCAGAT	mmu-miR-3073b-5p	mmu-miR-3073b-5p	9.90684	11.1332	0.941147	-1.11569	down	4	10	28	3	16	17
ATTCATAGCCTGGCAGACGAACAAGACATCCGAAAAATAGGAAAGATCGG	mmu-miR-208b-3p	mmu-miR-208b-3p	5.69717	0	0.215084	26.4624	up	0	0	33	0	0	0
ATTCATCGTCTCGGAAGTATTTTTCTTTGCAGGATTCTTCTGAGCAGATC	mmu-miR-6413	mmu-miR-6413	3.45283	0	0.300684	16.129	up	0	0	20	0	0	0
ATTCATGATGAAATAGATCCTTGACTGAAGCTGATGATGCGTCTGTGTAA	mmu-miR-30e-5p	mmu-miR-30e-5p	12.4433	18.7802	0.777704	-1.51807	down	6	15	28	3	58	15
ATTCCCGAGGGAGGCTGTATGAGTCTCGGCACCAGAGCTTCTGGACCAGA	mmu-miR-3072-5p	mmu-miR-3072-5p	0.345283	0	0.783011	2.16294	up	0	0	2	0	0	0
ATTCCTGGTTTTCACCCAGGCGGCCCGGGTTCGACTCCCGGTATGGGAAC	mmu-miR-501-5p	mmu-miR-501-5p	2.0717	0	0.405365	9.76258	up	0	0	12	0	0	0
ATTCTCTCGGATTGTGTCTCTGTTAGAGGGAAGCACGCGTGTACAGAGAT	mmu-miR-7067-3p	mmu-miR-7067-3p	0.690566	0	0.645869	3.58617	up	0	0	4	0	0	0
ATTCTGCAGCTGAACTCATGATCTATCAGGCAGGACGAAGGAAGATCGGA	mmu-miR-1968-3p	mmu-miR-1968-3p	1.55377	0	0.467151	7.37511	up	0	0	9	0	0	0
ATTGAAGATCTAAAGCTGCTTGCAAAGAAGGCTCAAGCTCAGCCAGATCG	mmu-miR-1251-3p	mmu-miR-1251-3p	2.9349	0	0.333333	13.7415	up	0	0	17	0	0	0
ATTGAGGGCCATCTGCAGATCCTCCTGATGTTCAAGACCAGATCGGAAGA	mmu-miR-3103-5p	mmu-miR-3103-5p	1.89906	0	0.423556	8.96703	up	0	0	11	0	0	0
ATTGCATCCACTGGAAAGGCACATATGACCATAGGGCTAGAACCAGATCG	mmu-miR-455-5p	mmu-miR-455-5p	1.03585	0	0.561552	4.9829	up	0	0	6	0	0	0
ATTGCATTGTCATCACTAATCCTTGGATCTTGCTGTATTGTTACTCAAGA	mmu-miR-449a-5p	mmu-miR-449a-5p	0.863207	0	0.602004	4.24879	up	0	0	5	0	0	0
ATTGCCACCCAAGCTCATGTCTCTTCCCCTCTGTTTGCTTTCTCAACAAG	mmu-miR-1190	mmu-miR-1190	2.34772	0	0.340765	10.6617	up	2	0	6	0	0	0
ATTGCTCTCTGAAGATGGTGGATCGGCTGGTAGATGGCTGCCTGGATAGA	mmu-miR-665-5p	mmu-miR-665-5p	3.15172	0	0.264222	14.779	up	0	3	14	0	0	0
ATTGCTGTTGAGGACTTCCCCATGTTTTCTAATGAAATAACATACTAGAT	mmu-miR-1983	mmu-miR-1983	2.34772	0	0.340765	10.6617	up	2	0	6	0	0	0
ATTGGAGAGGCGCGGGTGAAGGAGGTGCTACTGGATGAGGACGAGATCGG	mmu-miR-712-5p	mmu-miR-712-5p	0.345283	0	0.783011	2.16294	up	0	0	2	0	0	0
ATTGGCCAAAAACTGAACTAGCTGCTAAGACAAACCCCAGCAGTCTAGAT	mmu-miR-212-5p	mmu-miR-212-5p	1.55377	0	0.467151	7.37511	up	0	0	9	0	0	0
ATTGGCCTGTTAGAAATCCATCTCAGCACTTCTGTTGAGTAGCTGATGAC	mmu-miR-106a-3p	mmu-miR-106a-3p	1.03585	0	0.561552	4.9829	up	0	0	6	0	0	0
ATTGGTCTTAATCCAGGACAACAGTCTTTCTAACTTTGCCGGGGGTGCAG	mmu-miR-26a-5p	mmu-miR-26a-5p	0.690566	0	0.645869	3.58617	up	0	0	4	0	0	0
ATTGTCCGAGACGTCCTACAACACGGACAGGACAGACCGGACCCCAGCCA	mmu-miR-494-5p	mmu-miR-494-5p	1.52568	0	0.440561	7.24522	up	0	2	6	0	0	0
ATTGTCTGTGTCTGAGAGAACTAAAGAAGGCAACAGCCCGCAGCAAGATC	mmu-miR-154-5p	mmu-miR-154-5p	0.345283	0	0.783011	2.16294	up	0	0	2	0	0	0
ATTTAATGATTGTCGAGTAGAAAGCTGGCTAGAAAGAGTAAATGAACTAG	mmu-miR-664-3p	mmu-miR-664-3p	0.345283	0	0.783011	2.16294	up	0	0	2	0	0	0
ATTTACAGAAGAGAAAAGCTGAGCCCATCATTGTGGCAGTGGTGCCAGAT	mmu-miR-433-3p	mmu-miR-433-3p	1.03585	0	0.561552	4.9829	up	0	0	6	0	0	0
ATTTCACAGAAGTAGTTGTTCAGCTCTGTACTTGGTTTGCCATTGGCAGA	mmu-miR-551b-3p	mmu-miR-551b-3p	0.690566	0	0.645869	3.58617	up	0	0	4	0	0	0
ATTTCCCTGATGACTAAGGATGTTGAACATTTCTTTAAGTGCTAGATCGG	mmu-miR-20a-3p	mmu-miR-20a-3p	0.517924	0	0.702941	2.89494	up	0	0	3	0	0	0
ATTTCGTGATCACAGACTCCAGCTTCCTGGTCCACCCAGCATGTAGATCG	mmu-miR-742-3p	mmu-miR-742-3p	3.88646	10.9863	0.542176	-2.76824	down	0	6	14	2	20	19
ATTTGATTTCCATGTAGACTCAAAGAGAGAGGGAGCAGGCTCTCATGAGA	mmu-miR-12184-3p	mmu-miR-12184-3p	2.58962	0	0.360263	12.1484	up	0	0	15	0	0	0
ATTTGCTTATTCCTTCATGTCGGACGAGGCTTATATTATGGATCAGATCG	mmu-miR-879-5p	mmu-miR-879-5p	0.690566	0	0.645869	3.58617	up	0	0	4	0	0	0
ATTTGTCGAGACGTAAATTACGGGTGACTAATCCGATATATACACGCAAG	mmu-miR-669k-3p	mmu-miR-669k-3p	1.20849	0	0.524746	5.78119	up	0	0	7	0	0	0
ATTTGTGATCAGCTGTGAGAAACTACTCAGGTAGAAGCCTGTTTGTGAGC	mmu-miR-666-5p	mmu-miR-666-5p	2.49227	0	0.277819	11.2921	up	2	2	4	0	0	0
ATTTTAGTGACATTTGATGTGGACTCAGTAGCTCAGAGACCCCCTTTCAG	mmu-miR-5132-5p	mmu-miR-5132-5p	3.10755	0	0.321528	14.5376	up	0	0	18	0	0	0
ATTTTATTGTGACTATAGACATTTAATTATTTCCACAGTTATTCTGAGAT	mmu-miR-33-3p	mmu-miR-33-3p	1.89906	0	0.423556	8.96703	up	0	0	11	0	0	0
ATTTTGGCACTACGCCAAGGTTGAGCTGGTTCCCCCAACCCCTGCTAGAT	mmu-miR-6927-3p	mmu-miR-6927-3p	5.59328	0	0.171089	25.7502	up	3	0	21	0	0	0
CAAAACCAACCCGGTGAGCTCCCTCCCGGCTCCGGCCGGGGGTCGGGCGC	mmu-miR-7034-5p	mmu-miR-7034-5p	2.90681	0	0.282882	13.654	up	0	2	14	0	0	0
CAAAAGTACTCTAACTGGTTAAAAGAAAAATGTGGATATGCACAGATCGG	mmu-miR-719	mmu-miR-719	1.77059	0	0.398986	8.37288	up	0	3	6	0	0	0
CAAAATAAAGCAGGATGTCTGTGGATCCGATGGCCTATGAGGCCAGATCG	mmu-miR-99b-3p	mmu-miR-99b-3p	0.83511	0	0.611069	4.10081	up	0	2	2	0	0	0
CAAAGACATTCCCTCCTTCGAGCGCTACATGGCCCAACTCAAATGAGATT	mmu-miR-7004-3p	mmu-miR-7004-3p	0.345283	0	0.783011	2.16294	up	0	0	2	0	0	0
CAAAGATGAGTCACTAGTTTGAAAGGTGGGACCGTAGCCAGATCGGAAGA	mmu-miR-1970c-3p	mmu-miR-1970c-3p	0.690566	0	0.645869	3.58617	up	0	0	4	0	0	0
CAAAGCCCAGATCCACTTCGAGGGATCAGGAGCTCAGGTTGTGGAGATCG	mmu-miR-1943-5p	mmu-miR-1943-5p	0.690566	0	0.645869	3.58617	up	0	0	4	0	0	0
CAAAGCTCTGATGATGGAGTCAGGAACAACCATGGTGGGCTACCAGCCAG	mmu-miR-767	mmu-miR-767	2.86565	1.93021	0.884158	1.37463	up	2	0	9	0	10	0
CAAAGCTGTGGTGTGCTGCTGGTGTCAACCTGAGTGGGTGGAAGCCACAA	mmu-miR-6956-5p	mmu-miR-6956-5p	1.03585	2.75757	0.739806	-2.28138	down	0	0	6	2	0	0
CAAAGTGCTCAGGTCGCAGGCAGAGACTTAGGACTGCTCAGCAACTGAGA	mmu-miR-20b-5p	mmu-miR-20b-5p	0.345283	0	0.783011	2.16294	up	0	0	2	0	0	0
CAACAAATTTAGAATGACTTCATGGCTGCCCTCCACCATATCACAAGATC	mmu-miR-188-5p	mmu-miR-188-5p	0.690566	0	0.645869	3.58617	up	0	0	4	0	0	0
CAACAAGGCCGCCACCAAGCAGCAGCAGCGGCAGCTCGTATAACTCGAGA	mmu-miR-6400	mmu-miR-6400	1.38113	0	0.493753	6.57842	up	0	0	8	0	0	0
CAACACATTCGGATCATGACAATTCCAGTTCCCTCAATGGGGGAAGATCG	mmu-miR-6897-3p	mmu-miR-6897-3p	2.52036	0	0.322947	11.484	up	2	0	7	0	0	0
CAACATCTTGCACTGTGCCTGGCATATAGTCAGTGCTCAATAAAGATCGG	mmu-miR-325-3p	mmu-miR-325-3p	0.690566	0	0.645869	3.58617	up	0	0	4	0	0	0
CAACCCAGGACAACAAATCCGCGGAGTGAGTGGAACAAGGGAAAGATCGG	mmu-miR-8091	mmu-miR-8091	0.345283	0	0.783011	2.16294	up	0	0	2	0	0	0
CAACGTGACTAAGGACTCCCTGACGGTGTCCTGGAGCTCTCCTGTAGATC	mmu-miR-3070-3p	mmu-miR-3070-3p	0.345283	0	0.783011	2.16294	up	0	0	2	0	0	0
CAAGAACTCACTCTTACCTTCCTGTTTCCACTGAAGACAGAAGAAAGATC	mmu-miR-6997-3p	mmu-miR-6997-3p	1.72641	0	0.44398	8.17132	up	0	0	10	0	0	0
CAAGACCAAAGGCAATGAGGAGATACACGATTCTGAAAGGTAGATCGGAA	mmu-miR-6984-5p	mmu-miR-6984-5p	1.03585	0	0.561552	4.9829	up	0	0	6	0	0	0
CAAGACTGTGTGCTATCTGCTGGTGCAGCTCATGCACTGCCGGAAAGATC	mmu-miR-574-3p	mmu-miR-574-3p	0.690566	0	0.645869	3.58617	up	0	0	4	0	0	0
CAAGAGTTGAAATTGTAGGTGGTTGTAAGGCACCTGGCATGGGAGATCGG	mmu-miR-3087-5p	mmu-miR-3087-5p	1.03585	0	0.561552	4.9829	up	0	0	6	0	0	0
CAAGATCACGGCGTGGGAAGCGGGCTGGAACGTGACAAATGCCAGATCGG	mmu-miR-8099	mmu-miR-8099	0.345283	0	0.783011	2.16294	up	0	0	2	0	0	0
CAAGATCATCGAAGGAGGCGCTGCCCACAAGGATGGCAGGTTGCAGATCG	mmu-miR-7674-5p	mmu-miR-7674-5p	1.55377	0	0.467151	7.37511	up	0	0	9	0	0	0
CAAGCACTGTAGAGATAAGAACCCATTGCTTGGGACTGGAAGTGAAGAGA	mmu-miR-143-3p	mmu-miR-143-3p	2.0717	0	0.405365	9.76258	up	0	0	12	0	0	0
CAAGCAGACGTTTGAACGTCTGGTGGACGTGATCTGTGAGAAGAGATCGG	mmu-miR-6922-3p	mmu-miR-6922-3p	2.58962	0	0.360263	12.1484	up	0	0	15	0	0	0
CAAGCGTTGGATTGTTCACCCACTAATAGGGAACGTGAGCTGGAGATCGG	mmu-miR-7025-3p	mmu-miR-7025-3p	1.38113	0	0.493753	6.57842	up	0	0	8	0	0	0
CAAGCGTTTGATCTTGTCTGACAAAGGGCAGCTGGATTGGAAGAAGATGT	mmu-miR-5134-5p	mmu-miR-5134-5p	1.18039	0	0.515091	5.62827	up	0	2	4	0	0	0
CAAGCTGGACGAATTCATTCAGTGGCTAAACGAAGCCATGGAGAGATCGG	mmu-miR-27a-3p	mmu-miR-27a-3p	0.863207	0	0.602004	4.24879	up	0	0	5	0	0	0
CAAGCTGTTGATGAACTAGTACCAGGACTTCTAGCTAGAGTCCCTAGATC	mmu-miR-146b-3p	mmu-miR-146b-3p	3.59737	0.386043	0.422377	5.7761	up	0	2	18	0	2	0
CAAGGACAGCAACAATCTGAAGTCGAGGTCTCCTCCTGAGATCGGAAGAG	mmu-miR-211-3p	mmu-miR-211-3p	1.18039	0	0.515091	5.62827	up	0	2	4	0	0	0
CAAGTCCTCATGGAGCAGTTTTCTCCTTGAGATCGGAAGAGCACACGTCT	mmu-miR-6402	mmu-miR-6402	1.03585	0	0.561552	4.9829	up	0	0	6	0	0	0
CAATCCCAATAAGACTGTGGTGAAGATGTTTGTAGTCGTGTATGACCTAC	mmu-miR-485-3p	mmu-miR-485-3p	0.690566	0	0.645869	3.58617	up	0	0	4	0	0	0
CAATGATGAGGACAAACAGAAGATTCTTGACAAGTGCAATGAAAGATCGG	mmu-miR-25-3p	mmu-miR-25-3p	0.345283	0	0.783011	2.16294	up	0	0	2	0	0	0
CAATGCCCTCATTAAAGCAGCTGGTGTCAGCGTCGAACCTTTCTGGCCTA	mmu-miR-191-5p	mmu-miR-191-5p	0.863207	0	0.602004	4.24879	up	0	0	5	0	0	0
CAATGGAACTGCCAATAGCACTAAGAACCTGGTGGTGACTGCAAGATCGG	mmu-miR-1306-3p	mmu-miR-1306-3p	2.24434	0	0.389026	10.5579	up	0	0	13	0	0	0
CAATTCACAAAGGAAGTATTGAAGACCGACTTAAGGAATTCCTGGCGAGA	mmu-miR-505-5p	mmu-miR-505-5p	0.863207	0	0.602004	4.24879	up	0	0	5	0	0	0
CAATTGATCTTCGTTGAGTGTATAGAACCCGTCACACATTCATGATAAGA	mmu-miR-148b-5p	mmu-miR-148b-5p	0.690566	0.579064	0.978828	-1.07299	down	0	0	4	0	3	0
CAATTTGGACTTTGGTGGAATTAAAAATGCTCACAAAATGAACTTAGATC	mmu-miR-5110	mmu-miR-5110	0.863207	0	0.602004	4.24879	up	0	0	5	0	0	0
CACAAAGTGGCCAGAGGCAGTTGTAAGTGACCTGAAATAAGTGTTAAGAT	mmu-miR-291a-3p	mmu-miR-291a-3p	1.38113	0	0.493753	6.57842	up	0	0	8	0	0	0
CACAACTGCATGTTGGATTAGATTGTCTTATATTCCAGAACAAAAAGATC	mmu-miR-1912-3p	mmu-miR-1912-3p	1.72641	0	0.44398	8.17132	up	0	0	10	0	0	0
CACACCTGGTGTAGCCAAATACAAAATGCTTAATTGAAAGTAGAAAGATC	mmu-miR-142a-5p	mmu-miR-142a-5p	1.38113	0	0.493753	6.57842	up	0	0	8	0	0	0
CACACTTTTATTGTGAGACTAATTTGGAACAAGAATGACAACCTAAAGAT	mmu-miR-7017-5p	mmu-miR-7017-5p	1.20849	0	0.524746	5.78119	up	0	0	7	0	0	0
CACAGTGCCCAAGAGAGGGCCTTAACGGCTGACACCATCTGTACCAGATC	mmu-miR-7033-3p	mmu-miR-7033-3p	52.4571	60.2806	0.922619	-1.14857	down	28	68	101	16	92	89
CACATCCTGGATGCTGCTGCTGCTGCTTTCCCTCTCCCTCCTCCAAGCCA	mmu-miR-877-3p	mmu-miR-877-3p	1.38113	0	0.493753	6.57842	up	0	0	8	0	0	0
CACATTAAAATCTGGAGCAGAATCTTAGAACTATATTACTTCAGATCGGA	mmu-miR-7659-5p	mmu-miR-7659-5p	1.20849	0	0.524746	5.78119	up	0	0	7	0	0	0
CACCACGCCGAGTGGCTCAAAGCTGGGATCTGTACATATGTATGCAAGAT	mmu-miR-7035-5p	mmu-miR-7035-5p	3.45283	0	0.300684	16.129	up	0	0	20	0	0	0
CACCATGATGACGGAAATTCTTCACTTTGACCTGATGTCTGTTGAAGAAA	mmu-miR-421-3p	mmu-miR-421-3p	3.51308	8.52248	0.608252	-2.36304	down	0	8	9	2	12	15
CACCATGTGGTTGCTGGGATTTGAACTTCAGACCTTCAGATCGGAAGAGC	mmu-miR-344d-2-5p	mmu-miR-344d-2-5p	1.03585	0.579064	0.919428	1.29811	up	0	0	6	0	3	0
CACCCGAGACCACAAATATGCCATGATGTTTGCAGATCGGAAGAGCACAC	mmu-miR-592-5p	mmu-miR-592-5p	2.11587	0	0.35317	9.98009	up	0	3	8	0	0	0
CACCGCTGCAGACTCTAGCTGCACTTAGTTTTCGCCTCTGACGGGAGATC	mmu-miR-1251-5p	mmu-miR-1251-5p	0.345283	0	0.783011	2.16294	up	0	0	2	0	0	0
CACCTATAGCAAGGATGGTGGTGGTCCTTCTGTTACCGAAGTCACCCTTC	mmu-miR-1968-5p	mmu-miR-1968-5p	0.345283	0	0.783011	2.16294	up	0	0	2	0	0	0
CACCTTAGACGCTTCATGATCTAACAACTTACTATGGTTGGCATGCAGAT	mmu-miR-702-5p	mmu-miR-702-5p	0.345283	0	0.783011	2.16294	up	0	0	2	0	0	0
CACCTTGCTGAAGACTGCATGAAGCATTACCAAGGCACTGTAGACAAGAT	mmu-miR-139-5p	mmu-miR-139-5p	2.24434	1.83928	0.94798	1.17169	up	0	0	13	0	0	8
CACCTTGCTGTGACTTCACTCTGATAGCTTACCCAGGTTTTGCTTAGATC	mmu-miR-292b-5p	mmu-miR-292b-5p	0.345283	0	0.783011	2.16294	up	0	0	2	0	0	0
CACGAGAGAAGTAGATGATGAAGGCTTATGCCCTGCTGGACAACTAGATC	mmu-miR-883a-5p	mmu-miR-883a-5p	1.38113	0	0.493753	6.57842	up	0	0	8	0	0	0
CACTAGACGATCTTTTGTTTTTAAAAATGAGGGGGGAAGAGATCGGAAGA	mmu-miR-7028-3p	mmu-miR-7028-3p	0.690566	0	0.645869	3.58617	up	0	0	4	0	0	0
CACTAGGATAAGATCTTCCGGCAGGAGCCTGTCACTTGCAGGCGCCCAGA	mmu-miR-344i	mmu-miR-344i	1.03585	0	0.561552	4.9829	up	0	0	6	0	0	0
CACTAGGTATAGTCCTACTTCTTATTGGCTTCCCTGACTTGTAGAAGATC	mmu-miR-6387	mmu-miR-6387	5.28263	0	0.180541	24.4103	up	2	0	23	0	0	0
CACTCCCCGGCGCCGCTCGTGGGGGGCCCAAGTCCTTCTGATCGAGATCG	mmu-miR-5627-3p	mmu-miR-5627-3p	1.38113	0	0.493753	6.57842	up	0	0	8	0	0	0
CACTGACTGCTTGCTCTTCCGAAGGTCCTGAGTTCAAATCCCAGAGATCG	mmu-miR-216a-3p	mmu-miR-216a-3p	1.38113	0	0.493753	6.57842	up	0	0	8	0	0	0
CACTGACTGTGCCCTGACCTTGGGAGAATCATCTCTACGTACCTCAGATC	mmu-miR-3070-5p	mmu-miR-3070-5p	3.28019	0	0.310737	15.3333	up	0	0	19	0	0	0
CACTGTAATGTCTCTATGCAAGCATGGTGCTCCTCTGGTAGTATAAGCCA	mmu-miR-1904	mmu-miR-1904	1.20849	0	0.524746	5.78119	up	0	0	7	0	0	0
CACTGTTTAAGCAAGCTCCCTAATGAAATTGAGAAAATGTTTAGATCGGA	mmu-miR-203b-5p	mmu-miR-203b-5p	1.38113	0	0.493753	6.57842	up	0	0	8	0	0	0
CACTTGAGAAAATGCTTCCATCAGGCTGGGCTGTAGGAAATCCTGAGATC	mmu-miR-1971	mmu-miR-1971	1.72641	0	0.44398	8.17132	up	0	0	10	0	0	0
CACTTTTGTACAGGTTCAATCAGAAGACAATGAGTACCCTCAAAAGATCG	mmu-miR-6415	mmu-miR-6415	0.690566	0	0.645869	3.58617	up	0	0	4	0	0	0
CAGAACTGAACAAAGATTTCTCACCCGAGGAATACCGAATGGCAAGATCG	mmu-miR-668-5p	mmu-miR-668-5p	0.345283	0	0.783011	2.16294	up	0	0	2	0	0	0
CAGAAGACTCAGAGGACAGCCCACTACCGTGGGTGGAAGAGCCACAAAGA	mmu-miR-7084-3p	mmu-miR-7084-3p	0.863207	0	0.602004	4.24879	up	0	0	5	0	0	0
CAGACAGACTGAAACATCTAACAGACAGATTGGGGCATCTAACAGACAGA	mmu-miR-302c-3p	mmu-miR-302c-3p	0.345283	0	0.783011	2.16294	up	0	0	2	0	0	0
CAGACTGCATCAGGCCAGCGACAGGATTTGCCAATCTTGGTGGCCAGATC	mmu-miR-217-5p	mmu-miR-217-5p	1.72641	0	0.44398	8.17132	up	0	0	10	0	0	0
CAGAGAACTTGATCTCACCCAAAGGCAGCCAGCACCTACCAGATCGGAAG	mmu-miR-3098-3p	mmu-miR-3098-3p	1.55377	0	0.467151	7.37511	up	0	0	9	0	0	0
CAGAGATGCCCTCTGGGCTTCTATGGTAAGGACTGTGCACTGATATGCCA	mmu-miR-376b-5p	mmu-miR-376b-5p	0.345283	0	0.783011	2.16294	up	0	0	2	0	0	0
CAGAGGCCCTTGGCACATCCCCAAGGGTAAAACGACTAGAGCATGGAAAG	mmu-miR-1249-5p	mmu-miR-1249-5p	0.517924	0	0.702941	2.89494	up	0	0	3	0	0	0
CAGATAGAGAATTCTGGTCACCCAGCTGCCCAGACCTGCCACAACAAGAT	mmu-miR-7020-5p	mmu-miR-7020-5p	1.20849	0	0.524746	5.78119	up	0	0	7	0	0	0
CAGATCTTAGAAGTCCAGAAAGCCAAAGGAGTAGTAGAAAAAGAACTGGA	mmu-miR-6921-3p	mmu-miR-6921-3p	2.0717	0	0.405365	9.76258	up	0	0	12	0	0	0
CAGATGACTCATGCTTTGACCCTTACACGGTTTCCCATTACGAGATCGGA	mmu-miR-434-5p	mmu-miR-434-5p	0.345283	0	0.783011	2.16294	up	0	0	2	0	0	0
CAGATGATTGCAGAATTAAAATCCCTGATAACAGAACGAGACCAAGATCG	mmu-miR-1897-3p	mmu-miR-1897-3p	0.690566	0	0.645869	3.58617	up	0	0	4	0	0	0
CAGATGGACGAGAAGGAGCACACGCCTGACATCGTGAAGCTCTACGAGAA	mmu-miR-18a-3p	mmu-miR-18a-3p	1.38113	0	0.493753	6.57842	up	0	0	8	0	0	0
CAGATGGTCTGGAGAACTTGGCGTGTGACCCTTGTCCTGGCATAGTGGGA	mmu-miR-6908-3p	mmu-miR-6908-3p	1.03585	0	0.561552	4.9829	up	0	0	6	0	0	0
CAGCAAAATTGAAACTGCTGTCTCTGAAACTCTTCCTCCATTAGAGATCG	mmu-miR-7088-3p	mmu-miR-7088-3p	2.58962	0	0.360263	12.1484	up	0	0	15	0	0	0
CAGCAGAGTTGGCTTCCAGCCAGCAACTGTGTTCCCGGGTCTGAAGATCG	mmu-miR-6940-5p	mmu-miR-6940-5p	1.03585	0	0.561552	4.9829	up	0	0	6	0	0	0
CAGCAGCCATCTGGTGCTGCGGAGCCTCGGTTCCTACCTGTACCTCAGAT	mmu-miR-6342	mmu-miR-6342	0.690566	0	0.645869	3.58617	up	0	0	4	0	0	0
CAGCAGTTAGGAAACACTGAGCGCTCTTCCAGAGGTCCTGAGTTCAAGAT	mmu-miR-142b	mmu-miR-142b	0.345283	0	0.783011	2.16294	up	0	0	2	0	0	0
CAGCCGTCGCTTGTGATGTCCTTCAACATGGACACTCGTGCTAGATCGGA	mmu-miR-5121	mmu-miR-5121	1.00775	0	0.563408	4.81499	up	0	2	3	0	0	0
CAGCGGGAGGAGGAGTCCCAGCAGCAGGCGGTCCTGGCCCAGGAGATCGG	mmu-miR-6923-3p	mmu-miR-6923-3p	0.345283	0	0.783011	2.16294	up	0	0	2	0	0	0
CAGCTACAGCAAGTACATGCGTGCCCTGGACGAGTACTATGACAAAGATC	mmu-miR-106b-3p	mmu-miR-106b-3p	0.345283	0	0.783011	2.16294	up	0	0	2	0	0	0
CAGCTGCAGTATGGCTGGACAGAAGCACCTACTATTCTTGAATATTGAAA	mmu-miR-325-5p	mmu-miR-325-5p	0.517924	0	0.702941	2.89494	up	0	0	3	0	0	0
CAGGACAAATCCATTGCAGATAGGAATGTTGGGAACGGCCTCCATAAGAT	mmu-miR-3100-5p	mmu-miR-3100-5p	49.181	60.2735	0.885972	-1.2285	down	28	80	65	10	111	109
CAGGACAGGCATGAAGCTGTCCTCCAGGGATTGGTATGTGGGAGTCAGAT	mmu-miR-339-5p	mmu-miR-339-5p	2.76226	0.919641	0.715447	2.43244	up	0	0	16	0	0	4
CAGGACCACATCCATCTCTCTACTCGCTGGAACTCATATTCAGAGATCGG	mmu-miR-7667-5p	mmu-miR-7667-5p	3.05135	0	0.269572	14.3065	up	0	4	12	0	0	0
CAGGACCTGTACACACAGCAAGGCTTACTATCCGTCTCCTAGATCGGAAG	mmu-miR-466p-5p	mmu-miR-466p-5p	1.03585	0	0.561552	4.9829	up	0	0	6	0	0	0
CAGGACTGCACACACAAGGCCTGTAAAGAAAGACTCTGCATGCTGCAGAT	mmu-miR-669e-5p	mmu-miR-669e-5p	0.690566	0	0.645869	3.58617	up	0	0	4	0	0	0
CAGGACTGTGCATTTTCAGGTTTGTGATGATAAAAAGATCGACCAGATCG	mmu-miR-7078-3p	mmu-miR-7078-3p	1.03585	0	0.561552	4.9829	up	0	0	6	0	0	0
CAGGCTGCATGAGCCCAGATGTGAAGAATTCCATCCACGTTGGAAGATCG	mmu-miR-7007-3p	mmu-miR-7007-3p	0.345283	0	0.783011	2.16294	up	0	0	2	0	0	0
CAGGGGGTAGCCAACATGTGAGTGGCCATGTGAGCGCAACCTTGAATCTG	mmu-miR-3102-5p	mmu-miR-3102-5p	0	0.579064	0.561513	-5.01535	down	0	0	0	0	3	0
CAGGGTCTGTAAGAGCAAGCAAGGACATGAAAGCTGGGCCACCACCTAGA	mmu-miR-6914-5p	mmu-miR-6914-5p	0.690566	0	0.645869	3.58617	up	0	0	4	0	0	0
CAGGTACTGAGCTCTCAAGAGTGCATGAAGGCCTCTCCACAATGGCCAGA	mmu-miR-6947-5p	mmu-miR-6947-5p	2.24434	0	0.389026	10.5579	up	0	0	13	0	0	0
CAGGTGTCCTAAGGCGAGCTCAGGGAGGACAGAAACCTCCCGTGAGATCG	mmu-miR-12179-5p	mmu-miR-12179-5p	26.1452	0	0.0396266	120.568	up	0	13	133	0	0	0
CAGGTTGGCTCTACTCTGTTCATAAAGATATATGACTTAGATAGATCGGA	mmu-miR-7242-3p	mmu-miR-7242-3p	1.38113	0	0.493753	6.57842	up	0	0	8	0	0	0
CAGTAGCTAAGAGGGCAGGAACGCTCACACTGCTCTTGCAAAGGACAGAT	mmu-miR-20b-3p	mmu-miR-20b-3p	0.690566	0	0.645869	3.58617	up	0	0	4	0	0	0
CAGTAGTCCCTGTTTCTGCTGACACCATTTTGACCTCAGAGTATGTCAGA	mmu-miR-6410	mmu-miR-6410	2.41698	0	0.374244	11.353	up	0	0	14	0	0	0
CAGTCCCACAAAAGGGAACACAAGAAATGTCAAGAAGCTCGAAGATCGGA	mmu-miR-294-3p	mmu-miR-294-3p	0.517924	0	0.702941	2.89494	up	0	0	3	0	0	0
CAGTCGTGATGCCGAGCCTGTGGGAGCGGAGGAAGTAGATCGGAAGAGCA	mmu-miR-3057-3p	mmu-miR-3057-3p	1.22457	0	0.525518	5.76291	up	0	5	0	0	0	0
CAGTGCTAGCCGCAGGCATTACTATACTACTAACAGACCGCAACCTAGAT	mmu-miR-3066-3p	mmu-miR-3066-3p	3.497	0	0.244085	16.3743	up	0	3	16	0	0	0
CAGTTGTGAGTACTGTGGAGTTTTGAGGGGCAGGGCCTCCCAGGCCACCA	mmu-miR-326-5p	mmu-miR-326-5p	0	0.459821	0.603855	-4.23817	down	0	0	0	0	0	2
CATAAGCTTCCATAGAGCTCTGGAGCCGCAGAGAGGACAGGCAGAATAGA	mmu-miR-7000-3p	mmu-miR-7000-3p	2.21624	0	0.343534	10.4573	up	0	2	10	0	0	0
CATAGTGCCATCAAGATGCTGCACAGCCGTGTGAAGCTCATTTTAAGATC	mmu-miR-31-5p	mmu-miR-31-5p	0.690566	0	0.645869	3.58617	up	0	0	4	0	0	0
CATATCTGTGTGGGCCACAGATGATCTCCAGGGCGCTGTGCTTTTGAGAT	mmu-miR-490-5p	mmu-miR-490-5p	0.690566	0	0.645869	3.58617	up	0	0	4	0	0	0
CATATGTACAAATACATGTATCCAGTTTGGAAGATAGTGAATTCGTGAGA	mmu-miR-672-3p	mmu-miR-672-3p	1.52568	0	0.440561	7.24522	up	0	2	6	0	0	0
CATCCCATCTGACTGAAAAGCATAGGCCAAGCTGAATTCCAGTACTCAGA	mmu-miR-30d-3p	mmu-miR-30d-3p	3.45283	0	0.300684	16.129	up	0	0	20	0	0	0
CATCCTACTAGACGTGAAGCCTTGGGATGATGAGACGGACATGACAAGAT	mmu-miR-3087-3p	mmu-miR-3087-3p	0.345283	0	0.783011	2.16294	up	0	0	2	0	0	0
CATCTGACTACTGGGGATAGTGGCACAATAAACTTCCTAATTTATAAGAT	mmu-miR-1970	mmu-miR-1970	0.345283	0	0.783011	2.16294	up	0	0	2	0	0	0
CATCTGTGAATTCATCTGACCCTTGCCCAGCCTTGTTGGAAGATCGGAAG	mmu-miR-500-3p	mmu-miR-500-3p	0.863207	0	0.602004	4.24879	up	0	0	5	0	0	0
CATCTTGACCAATGCTCCAGATCTCTGCTGGACTGTACAGAATGTGTAGA	mmu-miR-6355	mmu-miR-6355	2.31309	0.459821	0.612834	3.14385	up	3	0	2	0	0	2
CATCTTGCGTGGTTAGCAGTGCTCTGCCCTCAGAGCATTCGGCTGGGCTA	mmu-miR-1948-3p	mmu-miR-1948-3p	1.89906	0	0.423556	8.96703	up	0	0	11	0	0	0
CATCTTTAGAAATCATTTGGACATGTGGGAGTTGAGAGTTTTGGAGATCG	mmu-miR-188-3p	mmu-miR-188-3p	620.486	30.3156	0.0679285	20.7777	up	16	144	3329	19	13	7
CATGACAGTTCAGACTGAAATAGGGAGACAGGGTGATTGCAGCAGGAGAT	mmu-miR-7023-3p	mmu-miR-7023-3p	0.345283	0	0.783011	2.16294	up	0	0	2	0	0	0
CATGAGTTCGTTCGGCTACGATCCGTACTTTTCGACCTCCTACAAGCGAG	mmu-miR-375-3p	mmu-miR-375-3p	1.65716	0	0.440585	7.32754	up	2	0	2	0	0	0
CATGCTGTCCTAGAGTAGGTGGCCCTCAGAGCTCTGGCCTCTTAGATCGG	mmu-miR-7013-5p	mmu-miR-7013-5p	1.03585	0	0.561552	4.9829	up	0	0	6	0	0	0
CATGTAGGAGGTAAAACCAATTCTGGAAGCATCTAAGCTTCCATAAGATC	mmu-miR-140-5p	mmu-miR-140-5p	0.517924	0	0.702941	2.89494	up	0	0	3	0	0	0
CATGTCTAGTGACCGTAGAAGTAAAAAAAAAAAAAAAAAGAGTGTTAGAT	mmu-miR-7058-5p	mmu-miR-7058-5p	0.690566	0	0.645869	3.58617	up	0	0	4	0	0	0
CATTGCTGCTTCTGCGCGCGCAGCTCGCCGTCGGGAACCTGGCTAGATCG	mmu-miR-344-5p	mmu-miR-344-5p	0.690566	0	0.645869	3.58617	up	0	0	4	0	0	0
CATTGGGGGCCCTGTGATCCATCCAATAGCTGACTGTGAGCATCCAGATC	mmu-miR-6968-5p	mmu-miR-6968-5p	1.38113	0	0.493753	6.57842	up	0	0	8	0	0	0
CATTTAAAGGAAGTCAGGGCCAGAGCTTGCAACCTCTCTGTAGATGTGAG	mmu-miR-7056-5p	mmu-miR-7056-5p	0.863207	0	0.602004	4.24879	up	0	0	5	0	0	0
CATTTCACAGATGAAGAAAACTGAAGCTCAGGGCAGAGAGGTTAAAGATC	mmu-miR-6395	mmu-miR-6395	0.690566	0	0.645869	3.58617	up	0	0	4	0	0	0
CCACGCACATAAAAGTCAAAAGCGAAGAGATGATAAAGGTAGTAGAGAGA	mmu-let-7f-5p	mmu-let-7f-5p	0.690566	0	0.645869	3.58617	up	0	0	4	0	0	0
CCACTATGGCTGTCTCTTCTTTGGTGCTTGTATAGATGAGTACCACCAGA	mmu-miR-3112-3p	mmu-miR-3112-3p	1.20849	0.386043	0.790631	1.98472	up	0	0	7	0	2	0
CCAGATCCAGGAATAAGCTTAGAGGCCTTTTCAAGGCCTGTACTACCAGA	mmu-miR-12189-3p	mmu-miR-12189-3p	1.20849	0	0.524746	5.78119	up	0	0	7	0	0	0
CCAGCCGGGGTGGGAGCCGCCAGAGCAGCTTTTTACACTCCAGATCGGAA	mmu-miR-6401	mmu-miR-6401	1.20849	0	0.524746	5.78119	up	0	0	7	0	0	0
CCAGTCTGCCAAGCGTCTGGAGTTTGTACTGATGGTGAGTTGCCTCTGCC	mmu-miR-653-3p	mmu-miR-653-3p	1.20849	0	0.524746	5.78119	up	0	0	7	0	0	0
CCATCTTCTGCTACATATGCAGATAGAGACACGAGCTCTGGGGAGATCGG	mmu-miR-448-3p	mmu-miR-448-3p	0.517924	0	0.702941	2.89494	up	0	0	3	0	0	0
CCATCTTGCGTCTGGACCTGGCTGGCCGGGACCTGACAGACTACCTCAAG	mmu-miR-219c-5p	mmu-miR-219c-5p	1.20849	0	0.524746	5.78119	up	0	0	7	0	0	0
CCATGAACGAGGAATTCCCAGTAAGTGCGGGTCATAAGCTTGCGTTAGAT	mmu-miR-8102	mmu-miR-8102	0.690566	0	0.645869	3.58617	up	0	0	4	0	0	0
CCATGGATTTGATCCTTAAAATCATAAACTGGCTGGAGACGGATAGATCG	mmu-miR-6347	mmu-miR-6347	0.863207	0	0.602004	4.24879	up	0	0	5	0	0	0
CCATGTGCGTCCCTCCCGAAGCTGCGCGCTCGGTCGAAGAGGACAGATCG	mmu-miR-487b-5p	mmu-miR-487b-5p	2.31309	0.772085	0.733459	2.14747	up	3	0	2	0	4	0
CCCACACAGACTGGCTCACATTAAATGTAGGAGGACGATACTTCACAGAT	mmu-miR-7213-3p	mmu-miR-7213-3p	2.24434	0	0.389026	10.5579	up	0	0	13	0	0	0
CCCCACGGTGTTTGAGAACTACACTGCCAGCTTCGAGATCGACAGATCGG	mmu-miR-34c-5p	mmu-miR-34c-5p	1.55377	0	0.467151	7.37511	up	0	0	9	0	0	0
CCCCGAGCGGTCGGCGTCCCCCAACTTCTTAGAGGGACAAGTGGCAGATC	mmu-miR-92a-3p	mmu-miR-92a-3p	0.863207	0	0.602004	4.24879	up	0	0	5	0	0	0
CCCGACGAGAGGAGCTTTCAGTATGCAGACATCTACGAACAGATAGATCG	mmu-miR-30f	mmu-miR-30f	0.690566	0	0.645869	3.58617	up	0	0	4	0	0	0
CCCTTGGAGGAGAGTCGTCTGGTGGAACCACTCCTGTGGGAAGTTTTCAC	mmu-miR-6364	mmu-miR-6364	1.03585	0	0.561552	4.9829	up	0	0	6	0	0	0
CCCTTGGGATCCACCCAAGTGAGACTGCAGAGCCCAACTTGGACAGATCG	mmu-miR-137-5p	mmu-miR-137-5p	0.345283	0	0.783011	2.16294	up	0	0	2	0	0	0
CCGAACTCGGCGACAAGACGTTTTTCATAGCTGCCATCATGGCAGATCGG	mmu-miR-339-3p	mmu-miR-339-3p	0.345283	0	0.783011	2.16294	up	0	0	2	0	0	0
CCGATCATGGACGAACCACCCTCTGATGTGCTTGCATTCTTGCGCCAGAT	mmu-miR-7032-5p	mmu-miR-7032-5p	1.03585	0	0.561552	4.9829	up	0	0	6	0	0	0
CCGCTGGATCGCCCAGGACCTCAGCAACCTCCGGAGCATCCTGGACCAGA	mmu-miR-5621-5p	mmu-miR-5621-5p	2.0717	0.459821	0.657217	3.01475	up	0	0	12	0	0	2
CCGGTGGTGACCTGGCCAAGGTGCAGAGAGCTGTGTGCATGCTGAAGATC	mmu-miR-7019-3p	mmu-miR-7019-3p	2.41698	0	0.374244	11.353	up	0	0	14	0	0	0
CCGTGAGCCTTGGCACCCAGCTAGCAAAGCAGGAAGGTGTTGAACTAGAT	mmu-miR-500-5p	mmu-miR-500-5p	0.863207	0	0.602004	4.24879	up	0	0	5	0	0	0
CCTAAGAAGTCCCCTCGTATCATACAGGTTGGTGAGCGGCTGACAAGATC	mmu-miR-6516-3p	mmu-miR-6516-3p	1.89906	0	0.423556	8.96703	up	0	0	11	0	0	0
CCTACCACGTTCTTCCTGGTTTAGATGACTGAATAACTCCACTGGTCTTA	mmu-miR-34b-3p	mmu-miR-34b-3p	0.517924	0	0.702941	2.89494	up	0	0	3	0	0	0
CCTAGATGTGACTGAGAACAAAGGTATTGCCAAAGAAGTTCTAGATCGGA	mmu-miR-881-5p	mmu-miR-881-5p	2.56152	0	0.310143	12.0569	up	0	2	12	0	0	0
CCTCACCGTCACACTGGTTGTGACTCTGCGCAAGTTTGTGAGCCAGATCG	mmu-miR-7673-3p	mmu-miR-7673-3p	1.20849	0	0.524746	5.78119	up	0	0	7	0	0	0
CCTCATGAACTTTGGCACTATGGCTCACTGTAGTAACCGCCCGAGATCGG	mmu-miR-96-5p	mmu-miR-96-5p	0.345283	0	0.783011	2.16294	up	0	0	2	0	0	0
CCTCCCAGGATTTGGAATTATTTCACATGTAGTTACTTACTAGATCGGAA	mmu-miR-6945-5p	mmu-miR-6945-5p	2.9349	0	0.333333	13.7415	up	0	0	17	0	0	0
CCTCCCAGTTTTGTAAGACGTTGTAGTTTGAACAGATGACCTACCAGATC	mmu-miR-3970	mmu-miR-3970	1.72641	0	0.44398	8.17132	up	0	0	10	0	0	0
CCTCCCTGCGATCTATTGAAAGTCAGCCCTCGACACAAGGGTTTGTAGAT	mmu-miR-6982-5p	mmu-miR-6982-5p	2.85061	0.459821	0.515735	4.13053	up	0	6	8	0	0	2
CCTCGCTGCGATCTATTGAAAGTCAGCCCTCGACACAAGGGTGTGTAGAT	mmu-miR-5709-3p	mmu-miR-5709-3p	22.5001	3.21739	0.251073	7.93625	up	3	7	109	2	0	2
CCTCGCTGCGATCTATTGAAAGTCAGCCCTCGACACAAGGGTTGGTAGAT	mmu-miR-150-5p	mmu-miR-150-5p	11.7396	0	0.128059	54.2555	up	0	0	68	0	0	0
CCTCGGGCCGATCGCACGCCCCCCGTGGCGGCGACGACCCATTCGAACGT	mmu-miR-341-5p	mmu-miR-341-5p	7.63035	1.49871	0.439656	4.46781	up	4	0	29	0	3	4
CCTCTCCTACTTGGATAACTGTGGTAATTCTAGAGCTAATACATGCAGAT	mmu-miR-466l-3p	mmu-miR-466l-3p	1.03585	0	0.561552	4.9829	up	0	0	6	0	0	0
CCTCTTTCCCTTGGTATTGAAACTGCTGGCGGAGTCATGACTGTCAGATC	mmu-miR-6947-3p	mmu-miR-6947-3p	2.0717	0	0.405365	9.76258	up	0	0	12	0	0	0
CCTTATGGACCTAGGCTAGTTGATTCTATAAGTTTTCTTGTGGTGTCAGA	mmu-miR-6362	mmu-miR-6362	0.690566	0	0.645869	3.58617	up	0	0	4	0	0	0
CCTTCAGATAAGAGAGAACTCAGGGATCCGGGCAGAAGCAAAGAAGATCG	mmu-miR-670-5p	mmu-miR-670-5p	0.345283	0	0.783011	2.16294	up	0	0	2	0	0	0
CCTTGAGAAGAGACTTGTGGGATGGCTGAACCACTGAATATAAATATAGA	mmu-miR-6963-3p	mmu-miR-6963-3p	4.36021	0.386043	0.36899	6.97745	up	0	3	21	0	2	0
CCTTTTCTTGGGATTTGAGTCTCCTTTTGTCATTGTCTCAGCAGACAGAT	mmu-miR-873a-5p	mmu-miR-873a-5p	0.345283	0	0.783011	2.16294	up	0	0	2	0	0	0
CGAACTAAGGCTCTGACTATGGTCCGGGGTGAGGACAGACTACAGATCGG	mmu-miR-3070-2-3p	mmu-miR-3070-2-3p	1.38113	0	0.493753	6.57842	up	0	0	8	0	0	0
CGAATGGCTCATTAAATCAGTTATGGTTCCTTTGGTCGCTCGCTCCTCTC	mmu-miR-8098	mmu-miR-8098	1.18039	0	0.515091	5.62827	up	0	2	4	0	0	0
CGAATTGGATGTGTGAAGTGTTTTATGCTTGGTGTGTCCAGGTATAGATC	mmu-miR-539-5p	mmu-miR-539-5p	1.55377	0	0.467151	7.37511	up	0	0	9	0	0	0
CGACTGAGGGCTGCCAGCTTTTGCTGACAAGGTAGGATGGGACCCCAGAT	mmu-miR-7029-5p	mmu-miR-7029-5p	1.72641	0	0.44398	8.17132	up	0	0	10	0	0	0
CGACTGTAATGACAATGACCCCAAATTTATGCTGAGTGGCTACAACAGAT	mmu-miR-187-5p	mmu-miR-187-5p	0.690566	0	0.645869	3.58617	up	0	0	4	0	0	0
CGAGGACGCTGTGGGCCTCTGTACAGTTGTTACTGACTCTGATTTCAGAT	mmu-miR-6977-5p	mmu-miR-6977-5p	0.690566	0	0.645869	3.58617	up	0	0	4	0	0	0
CGAGGGTGACCCAGCCCTGCTGAGTCCAGGAGTAGACCCTGCTCCAGATC	mmu-miR-7047-5p	mmu-miR-7047-5p	2.56152	0	0.310143	12.0569	up	0	2	12	0	0	0
CGATCTGGAGAAACGGTATTGGCTACTGAAGGCCCAATCCCGAACAGATC	mmu-miR-7023-5p	mmu-miR-7023-5p	1.55377	0	0.467151	7.37511	up	0	0	9	0	0	0
CGATGACGAGCCCTTGGGCCGCGTCTCCTTCGAGCTGTTTGCAGACAAGA	mmu-miR-139-3p	mmu-miR-139-3p	0.690566	0	0.645869	3.58617	up	0	0	4	0	0	0
CGATTTGCCGCCGGGCTGGAAGAGAGTCAATGACATTGCCGGGACAGATC	mmu-miR-762	mmu-miR-762	0.690566	0	0.645869	3.58617	up	0	0	4	0	0	0
CGCCTGTGTGAACCAGCTCATCATGGACCGGGCCCAAGCGCTGATGGACA	mmu-miR-6546-3p	mmu-miR-6546-3p	1.69832	0.459821	0.686296	2.49517	up	0	2	7	0	0	2
CGCGGATGATGACACCTGGGTATGCTGCACATTCCCGACTGCGTCGTGGG	mmu-miR-425-3p	mmu-miR-425-3p	0.489827	0.845863	0.795909	-1.86154	down	0	2	0	0	2	2
CGCTGTACTCACAATCAGGCAGTAGGGATGACTGCTGCTGCTCAGATCGG	mmu-miR-1902	mmu-miR-1902	0.345283	0.386043	0.91298	-1.35205	down	0	0	2	0	2	0
CGGAACTGAGGCCATGATTAAGAGGGACGGCCGGGGGCATTCGTAGATCG	mmu-miR-5126	mmu-miR-5126	0.517924	0	0.702941	2.89494	up	0	0	3	0	0	0
CGGCACGGCATTGTTGCGGTCTGTGTGTCTGTCTCACTACACTCTAGATC	mmu-miR-6979-3p	mmu-miR-6979-3p	1.38113	0	0.493753	6.57842	up	0	0	8	0	0	0
CGGCTCCGGCCGGGGGTCGGGCGCCGGCGGCTTTGGTGACTCTAAGATCG	mmu-miR-718	mmu-miR-718	2.41698	0	0.374244	11.353	up	0	0	14	0	0	0
CGGGCCGTCTTCAAGGGCGGGCAGGACAACATCCCAGTACTCAAAGATCG	mmu-miR-3077-5p	mmu-miR-3077-5p	0.345283	0	0.783011	2.16294	up	0	0	2	0	0	0
CGGGGATGGACTTGAGCTCGCGGCTCTCCTGCTAGAGCAGCAGCGCTAGA	mmu-miR-3102-5p.2-5p	mmu-miR-3102-5p.2-5p	1.89906	0	0.423556	8.96703	up	0	0	11	0	0	0
CGGTCTTCGGTCAAGGGTATACGAGTAGCTGCGCTCCCCTGCTAGAAAGA	mmu-miR-12192-5p	mmu-miR-12192-5p	0.690566	0	0.645869	3.58617	up	0	0	4	0	0	0
CGTCTGTGAGCCCAGGACAGGAACCTGTAAGACATCATAGATCGGAAGAG	mmu-miR-743b-3p	mmu-miR-743b-3p	1.38113	0	0.493753	6.57842	up	0	0	8	0	0	0
CGTGCTTAGTGACAGGGCCACATGGTTGTGCTCTAGAAGAATAGATCGGA	mmu-miR-742-5p	mmu-miR-742-5p	0.690566	0	0.645869	3.58617	up	0	0	4	0	0	0
CGTGTCACCAGCCCCCATAAAGCTCTGGGGTGCTTGGGTCTTAAATCCAG	mmu-miR-3473c	mmu-miR-3473c	1.03585	0	0.561552	4.9829	up	0	0	6	0	0	0
CGTGTGGAACCTGGCGCTAAACCATTCGTAGACGACCTGCTTCAGATCGG	mmu-miR-370-3p	mmu-miR-370-3p	7.94151	2.75757	0.633965	3.20983	up	0	0	46	2	0	0
CTAAATGAGCTGTATTCTCGAATATCATCAGAGTTAATTTTCAGATCGGA	mmu-miR-3106-5p	mmu-miR-3106-5p	0.690566	0	0.645869	3.58617	up	0	0	4	0	0	0
CTAAGAGAACAGTCAGAGACTTCTGAGCTTCATGAAGCTCATGAGATCGG	mmu-miR-127-5p	mmu-miR-127-5p	2.41698	0	0.374244	11.353	up	0	0	14	0	0	0
CTAAGAGAGGATAGGACACCAGGAGAGGCTGCAGCCCTCACGAGATCGGA	mmu-miR-6956-3p	mmu-miR-6956-3p	0.690566	0	0.645869	3.58617	up	0	0	4	0	0	0
CTACAATCTATGGAACAGATTCGGAGAATTATGAGACCCACTGACGTAGA	mmu-miR-3086-5p	mmu-miR-3086-5p	0.690566	0	0.645869	3.58617	up	0	0	4	0	0	0
CTACCAGAACCTGGAAAATGATGAGGACGGAGCCCAGGCCTCTCCGGAGC	mmu-miR-7036a-3p	mmu-miR-7036a-3p	0.345283	0	0.783011	2.16294	up	0	0	2	0	0	0
CTACGTGGAAAAAGCCTCTTTGTTATCGGCCTTGTGTCAGCAGGTCGTAG	mmu-let-7d-3p	mmu-let-7d-3p	0.345283	0	0.783011	2.16294	up	0	0	2	0	0	0
CTAGACGTGTCTCTCCAGCCCTTGGAGCCCTCCTTTCTAAATTCACTGTC	mmu-miR-3473e	mmu-miR-3473e	1.38113	0	0.493753	6.57842	up	0	0	8	0	0	0
CTAGAGGCGGTGACACTGGATTATCAGGCCCGGAGGGGCATATAAGATCG	mmu-miR-6349	mmu-miR-6349	1.03585	0	0.561552	4.9829	up	0	0	6	0	0	0
CTATACTGTACATACTATCAAGAAATCACTTCTTCAAGGGACATATTTAG	mmu-miR-3969	mmu-miR-3969	1.38113	0	0.493753	6.57842	up	0	0	8	0	0	0
CTATCCACCCATTGAGGACCTCCTAATGCGGGACGGTCGGCTGAGATCGG	mmu-miR-1264-5p	mmu-miR-1264-5p	0.690566	0	0.645869	3.58617	up	0	0	4	0	0	0
CTATGAAGGACTGACGAAGAGTCTCATCCTTGTTCTGTAGTCGAGCAAGA	mmu-miR-148a-3p	mmu-miR-148a-3p	1.87096	0	0.385702	8.85393	up	0	2	8	0	0	0
CTATGCGCGTGTGTGTGCGTGTGCGCACGCTCTGGCTGTCTGTCTGTCAG	mmu-miR-466f	mmu-miR-466f	0.517924	0	0.702941	2.89494	up	0	0	3	0	0	0
CTATTTTGTACTGTGTGGTATCTCTGGTCTTTTGTTTCATTCACTTGGCT	mmu-miR-672-5p	mmu-miR-672-5p	1.89906	0	0.423556	8.96703	up	0	0	11	0	0	0
CTCACAGAACTCACCGGCCGCTGAGATGAGAAGCAAGGCAGGGAGATCGG	mmu-miR-673-3p	mmu-miR-673-3p	1.55377	0	0.467151	7.37511	up	0	0	9	0	0	0
CTCCAGGTTGTAGAGACCTCTGCAAGGTCCAATGTGAATGTGGAGATCGG	mmu-miR-676-5p	mmu-miR-676-5p	1.55377	0	0.467151	7.37511	up	0	0	9	0	0	0
CTCCCAGAGGACACCCGTGAGGACTATATCTGCTATGCCAGATTTAGATC	mmu-miR-7236-3p	mmu-miR-7236-3p	0.517924	0	0.702941	2.89494	up	0	0	3	0	0	0
CTCCTCTCCTACTTGGATAACTGTGGTAATTCTAGAGCTAATACATGCCA	mmu-miR-7012-5p	mmu-miR-7012-5p	0.517924	0	0.702941	2.89494	up	0	0	3	0	0	0
CTCCTGTAGAAACAAGTGCCCTTTTTATGATCAGAAAAAAAAAAGATCGG	mmu-miR-17-3p	mmu-miR-17-3p	0.345283	0	0.783011	2.16294	up	0	0	2	0	0	0
CTCGACTTGACCTGCCACCCTTCCTAATCCCCAGAATCAGACTGTGCAGA	mmu-miR-667-3p	mmu-miR-667-3p	1.38113	0	0.493753	6.57842	up	0	0	8	0	0	0
CTCGCCGCTGCAGCCTAGTAGGGGCGCTTCGTCCAGCATGAGCTCGAGAT	mmu-miR-666-3p	mmu-miR-666-3p	0.690566	0	0.645869	3.58617	up	0	0	4	0	0	0
CTCGCTGCGATCTATTGAAAGCCAGCCCTCGACACAAGGGTTTGTAGATC	mmu-miR-185-3p	mmu-miR-185-3p	4.21868	0	0.169624	19.4608	up	2	2	14	0	0	0
CTCGCTGCGATCTATTGAAAGTCAGCCCTAGACACAAGGGTTTGTACATC	mmu-miR-3962	mmu-miR-3962	1.38113	0	0.493753	6.57842	up	0	0	8	0	0	0
CTCGCTGCGATCTATTGAAAGTCAGCCCTCGACACAAGAGTTTGTAGATC	mmu-miR-293-3p	mmu-miR-293-3p	1.03585	0	0.561552	4.9829	up	0	0	6	0	0	0
CTCGCTGCGATCTATTGAAAGTCAGCCCTCGACACTAGGGTTTGTAGATC	mmu-miR-652-3p	mmu-miR-652-3p	1.20849	0	0.524746	5.78119	up	0	0	7	0	0	0
CTCGGAACACGGCAAACCTCACCCAGCACCGCAGCTGAGAGCGTGAGATC	mmu-miR-7658-5p	mmu-miR-7658-5p	0.863207	0.689731	0.995504	-1.01474	down	0	0	5	0	0	3
CTCGGGAAAAGTCTAGCTTGGAATAGCTTGTACACATATACATACGACAG	mmu-miR-669f-3p	mmu-miR-669f-3p	0.517924	0	0.702941	2.89494	up	0	0	3	0	0	0
CTCGTACCTCTGCACCTTAGGGCCAGTCCGTGCTTCTATGCCGTGGAGAT	mmu-miR-186-3p	mmu-miR-186-3p	0.345283	0	0.783011	2.16294	up	0	0	2	0	0	0
CTCTGCTAATAAGCATGCAGTTCTGATCTGGAAAATCTGTATTGAGACAG	mmu-miR-3084-5p	mmu-miR-3084-5p	0.345283	0	0.783011	2.16294	up	0	0	2	0	0	0
CTCTGTCTAGAACCACGGAATACGCCACTGGGCGCTTTACTTCTAGATCG	mmu-miR-182-3p	mmu-miR-182-3p	0.690566	0	0.645869	3.58617	up	0	0	4	0	0	0
CTCTGTCTGTTGAACACCATGCCTTTCTAAAGCAATGTCCACTTAGATCG	mmu-miR-3544-5p	mmu-miR-3544-5p	0.690566	0.965107	0.865348	-1.54815	down	0	0	4	0	5	0
CTCTTGCGCATGCGTGCTGCTGGAAGGCTCTCCGTTTCTCCGAGAGATCG	mmu-miR-6993-5p	mmu-miR-6993-5p	0.690566	0	0.645869	3.58617	up	0	0	4	0	0	0
CTGAAATCCTGATTCCTCTCCATGGGCTGAACAGAAGCACGGAACAGATC	mmu-miR-6940-3p	mmu-miR-6940-3p	0.345283	0	0.783011	2.16294	up	0	0	2	0	0	0
CTGAACTTAGTATTAAGATTCTTCTCCCTGCCTTTTACCAGACAGATCGG	mmu-miR-141-3p	mmu-miR-141-3p	0.345283	0	0.783011	2.16294	up	0	0	2	0	0	0
CTGACAGACTAGAAGCCTTTCTAATGAACCATTAAATTATAAAATCTAGA	mmu-miR-465c-3p	mmu-miR-465c-3p	0.690566	0	0.645869	3.58617	up	0	0	4	0	0	0
CTGACAGGCTCCCAATGGGGCTAGACTCCCTGGATCTCTGGAGTAGGCTG	mmu-miR-433-5p	mmu-miR-433-5p	0.690566	0	0.645869	3.58617	up	0	0	4	0	0	0
CTGACTCTGCACCCAGGTAACCCAGTGCTGGAACAGATCGGAAGAGCACA	mmu-miR-7649-3p	mmu-miR-7649-3p	2.00244	0	0.383509	9.00515	up	2	0	4	0	0	0
CTGACTGCTAGATGGGCTCTCTTGAGCATATGTGAGCTTCCTTCTTGGAG	mmu-miR-6900-3p	mmu-miR-6900-3p	0.863207	0	0.602004	4.24879	up	0	0	5	0	0	0
CTGACTGCTCTTCTAGAGGTCCTGAGTTTAATTCCCAGCAACCACAGATC	mmu-miR-6416-5p	mmu-miR-6416-5p	3.38357	0	0.257714	15.5581	up	2	0	12	0	0	0
CTGACTTGAAGGACCTGCTGCGGAACCTTCTGCAGGTGGATCTCACCAGA	mmu-miR-684	mmu-miR-684	1.38113	1.15813	0.988697	1.03577	up	0	0	8	0	6	0
CTGAGCGCTGACCGGGCAGGCCCCTCCCTCAGACGGGCCTGTGGAACGAG	mmu-miR-7235-5p	mmu-miR-7235-5p	0.345283	0	0.783011	2.16294	up	0	0	2	0	0	0
CTGATGGCGAGCAACTCCCCAGGGAACCCGACTTCTTCCAGGAAGAAGAT	mmu-miR-6976-3p	mmu-miR-6976-3p	1.03585	0	0.561552	4.9829	up	0	0	6	0	0	0
CTGCCCTAAATGAGCACATGAGACAGCACAGAGATAATGAAAGATCGGAA	mmu-miR-18b-3p	mmu-miR-18b-3p	0.345283	0	0.783011	2.16294	up	0	0	2	0	0	0
CTGCGGGTAAATAAAGGAGTGGGAGACCTGTGTCCCACCAGAGTTCAGGT	mmu-miR-7056-3p	mmu-miR-7056-3p	2.0436	0	0.363326	9.65614	up	0	2	9	0	0	0
CTGCTGTGATGAGATGACTAAGTAGGAAGTGCCGTCAGAGTCGATAACTG	mmu-miR-5616-5p	mmu-miR-5616-5p	145.449	177.112	0.889866	-1.21743	down	61	243	266	44	265	284
CTGCTTTCCCGCCTCCCTTGTGGATTAGATAGGGCTTTGTGAGTACAGAT	mmu-miR-350-3p	mmu-miR-350-3p	0.690566	0	0.645869	3.58617	up	0	0	4	0	0	0
CTGGCGGAGCGCTGAGAAGACGGTCGAACTTGACTATCTAGAGGAAGAGA	mmu-miR-6925-5p	mmu-miR-6925-5p	0.690566	0	0.645869	3.58617	up	0	0	4	0	0	0
CTGGTCTTGTAAACCTGAAATGAAGATCTTCTCTTCTCAAGACACCAAGA	mmu-miR-743a-3p	mmu-miR-743a-3p	1.65716	0	0.440585	7.32754	up	2	0	2	0	0	0
CTGGTGGCGAGCCCGAGTGTGATGGTTCATTGCTGTGCGCATTGAGATCG	mmu-miR-434-3p	mmu-miR-434-3p	0.863207	0.459821	0.91903	1.30851	up	0	0	5	0	0	2
CTGTATTGATCGCTGGCTGTCGGAGAACTGCACCTGCCCCGTCTGTCGAG	mmu-miR-184-3p	mmu-miR-184-3p	0.345283	0	0.783011	2.16294	up	0	0	2	0	0	0
CTGTCCCTCGGACCGATTCAAGTGTGAGAACAACCGGTGTATCCCCAACA	mmu-miR-6953-5p	mmu-miR-6953-5p	1.03585	0	0.561552	4.9829	up	0	0	6	0	0	0
CTGTGCTGTTAAGACCGATGAGGGGCTCGAATGCAGAGACGCTGGTGAGA	mmu-miR-6901-5p	mmu-miR-6901-5p	1.38113	0.459821	0.780996	2.03112	up	0	0	8	0	0	2
CTGTGGTCTGTGACTTTCATTTGCCTGAGTATGGAAATGCTGAGAACAGA	mmu-miR-216b-5p	mmu-miR-216b-5p	0.345283	0	0.783011	2.16294	up	0	0	2	0	0	0
CTGTGTATAGTATGTATATTGCCGTAGTCTTAACTGGTATGTCTAGATCG	mmu-miR-669d-2-3p	mmu-miR-669d-2-3p	0.690566	0	0.645869	3.58617	up	0	0	4	0	0	0
CTTAACATAACATTAATAGCCCTATCCATAAAACTAGGCCTCGCCCAGAT	mmu-miR-290b-5p	mmu-miR-290b-5p	1.67022	0	0.415288	7.88813	up	0	4	4	0	0	0
CTTATTTCAAAGAATGGCATGGCTGGGTATAGGACATGATTATAGATCGG	mmu-miR-741-3p	mmu-miR-741-3p	2.17508	0.579064	0.677693	2.5365	up	2	0	5	0	3	0
CTTCACATGCTCACTGAACACATGAACACTGTCATACATAGATACACAAG	mmu-miR-181b-1-3p	mmu-miR-181b-1-3p	0.690566	0	0.645869	3.58617	up	0	0	4	0	0	0
CTTCACTGTGGCCTGAAACTGAGGCGCATAGCAGCCTTTCCTCAGACAGA	mmu-miR-7687-5p	mmu-miR-7687-5p	1.03585	0.459821	0.868892	1.53732	up	0	0	6	0	0	2
CTTCACTTTTTAAAATGACTGTATGTGTGATTTTTTTTTTTTCCTGTTCA	mmu-miR-466m-3p	mmu-miR-466m-3p	0.345283	0	0.783011	2.16294	up	0	0	2	0	0	0
CTTCAGTGATGACACGATGACGAGTCAGAATGGCCACGTCTTGCTCTTGG	mmu-miR-677-5p	mmu-miR-677-5p	6.10572	13.5819	0.63149	-2.25219	down	2	9	15	0	12	49
CTTCAGTTGTATTATAGTCCAGTTCTTATCAACATTAAACTAGAGCAGAT	mmu-miR-374b-5p	mmu-miR-374b-5p	0.345283	0	0.783011	2.16294	up	0	0	2	0	0	0
CTTCCGAAGCCTTCTGCACCGAGACGTGGATGATACCAAAATGCAAGATC	mmu-miR-3474	mmu-miR-3474	0.345283	0	0.783011	2.16294	up	0	0	2	0	0	0
CTTCCTGTGCAACAAAATCAGATACCTGGACTTGTCCTATAACGACAGAT	mmu-miR-3065-5p	mmu-miR-3065-5p	0.345283	0.386043	0.91298	-1.35205	down	0	0	2	0	2	0
CTTCTGTTTAGACTTGAGAGCTGCCAACTGGCAGGAATTCTTCCAAGATC	mmu-miR-5106	mmu-miR-5106	1.03585	0	0.561552	4.9829	up	0	0	6	0	0	0
CTTGAACTCATGACCCTCCTTTCACTTCCATGTGTTGGTGTTAACAGAGA	mmu-miR-302a-3p	mmu-miR-302a-3p	0.345283	0	0.783011	2.16294	up	0	0	2	0	0	0
CTTGAGTCACTGGCCACAGTGGAAGAGACAGTAGTGCGAGACAAGGAGAT	mmu-miR-6981-3p	mmu-miR-6981-3p	0.690566	0	0.645869	3.58617	up	0	0	4	0	0	0
CTTGCCGCTCTCCCAGAGGACCTGAATTTGGTTCCCAGCAGTTAGATCGG	mmu-miR-6959-3p	mmu-miR-6959-3p	1.52568	0	0.440561	7.24522	up	0	2	6	0	0	0
CTTTAGCCTAGTGCATGTCTGGTGTTCTGTATGTAATTCAGGTAAGATCG	mmu-miR-429-5p	mmu-miR-429-5p	0.345283	0	0.783011	2.16294	up	0	0	2	0	0	0
CTTTAGGATCTGTGGTGCATGCTGGGCATTGTGCTCAGTGATCATAGATC	mmu-miR-1955-3p	mmu-miR-1955-3p	1.89906	0	0.423556	8.96703	up	0	0	11	0	0	0
CTTTATATAAGTGTGTGCTAAAGGGGGCCTGGGTTGCTGAGCTGACTAGA	mmu-miR-467h	mmu-miR-467h	0.345283	0	0.783011	2.16294	up	0	0	2	0	0	0
CTTTCTGTCTTACTGCCCGGGCATGGGGGTTGCCCTCCGGATGTACAGAT	mmu-miR-8111	mmu-miR-8111	0.345283	0	0.783011	2.16294	up	0	0	2	0	0	0
GAAAAAGGAAGTAGAGCTTCAAATGCCAACTGTCTCCATGACAATGGGAC	mmu-miR-6972-3p	mmu-miR-6972-3p	0.345283	0	0.783011	2.16294	up	0	0	2	0	0	0
GAAACGGAGCTGGACTCACCACATCAAGAGGCTCATCTTGGAGAACCACC	mmu-miR-7671-3p	mmu-miR-7671-3p	1.03585	0	0.561552	4.9829	up	0	0	6	0	0	0
GAAAGAGGGCAACATGTAAAGTTTAACATTGGGTGTGACTAAGGACAGAT	mmu-miR-6389	mmu-miR-6389	1.38113	0	0.493753	6.57842	up	0	0	8	0	0	0
GAAAGCGGTTGGCTGCACTGTAACACTGAGCTGATATTGCACCAGATCGG	mmu-miR-3074-1-3p	mmu-miR-3074-1-3p	1.03585	0	0.561552	4.9829	up	0	0	6	0	0	0
GAAATCATGAATTGCATGTCATTCTTCATGCTGATCTGTAGACTAAAGAT	mmu-miR-465b-5p	mmu-miR-465b-5p	1.03585	0.459821	0.868892	1.53732	up	0	0	6	0	0	2
GAAATGAGCAAGCTGGGTTCAGAGAAAGCTGTCAGCTTTCCCAGATCGGA	mmu-miR-320-3p	mmu-miR-320-3p	0.345283	0	0.783011	2.16294	up	0	0	2	0	0	0
GAAATTCAAGACAGTATATCAGAAGTAAAGTGGGGAATAGCTTTACAGAT	mmu-miR-7657-3p	mmu-miR-7657-3p	1.55377	0	0.467151	7.37511	up	0	0	9	0	0	0
GAACGTGATGTATGCTGAACGCTACGCGTAAAACACGCGTCTAAGATCGG	mmu-miR-543-5p	mmu-miR-543-5p	2.0717	0	0.405365	9.76258	up	0	0	12	0	0	0
GAACTGCAGAGCCCGCCGCGTGCCAGCCAGGTAGTGAAAGACTGTGTGAA	mmu-miR-8109	mmu-miR-8109	0.345283	0	0.783011	2.16294	up	0	0	2	0	0	0
GAAGCAGAAGCTGCAGGACGAGGCCTACCAGGTACAGGAGGCAGATCGGA	mmu-miR-7036b-3p	mmu-miR-7036b-3p	0.863207	0	0.602004	4.24879	up	0	0	5	0	0	0
GAAGGCCTGAGGTGACTCACTTCCATCACAGGACCAGTTGAATTCCAAGA	mmu-miR-6237	mmu-miR-6237	1.89906	1.37946	0.929192	1.24322	up	0	0	11	0	0	6
GAAGGGAATCGACTCCGAGGTCTACAAGACAGCGCGTGCTCTGCGAGATC	mmu-miR-491-3p	mmu-miR-491-3p	0.690566	0	0.645869	3.58617	up	0	0	4	0	0	0
GAATCTCGCTGCAAAGCTCTGTAACCTCCTAAGGAAGTGCAAGGACCGAG	mmu-miR-678	mmu-miR-678	2.41698	0.386043	0.581507	3.89765	up	0	0	14	0	2	0
GAATTCCTCAGCAACAGGATAGATGAATATAACCAGATCGGAAGAGCACA	mmu-miR-338-5p	mmu-miR-338-5p	0	2.75757	0.322886	-15.1445	down	0	0	0	2	0	0
GACCGAACACTTGTAGAAGATCTTTTTGCTGACAAGCATATTCAGATCGG	mmu-miR-7228-3p	mmu-miR-7228-3p	0.517924	0	0.702941	2.89494	up	0	0	3	0	0	0
GACCGATGATGAGATCTGATGGTGTCTGAGTGTTTCTCGATGACATGAGA	mmu-miR-1896	mmu-miR-1896	2.24434	0	0.389026	10.5579	up	0	0	13	0	0	0
GACCTTCGTCGCCTGTCTCTGAAAAATGCCAAGCAGCTTCTTCGTAGATC	mmu-miR-5619-5p	mmu-miR-5619-5p	0.345283	0	0.783011	2.16294	up	0	0	2	0	0	0
GACGCAGGGTAAAGGAGAGGTAGGAGATGACGTGAATACCCAGATCGGAA	mmu-let-7k	mmu-let-7k	0.517924	0	0.702941	2.89494	up	0	0	3	0	0	0
GACGGACAGTTGTGTTTTCAGTTACAATCGAAAGAGCCAGAAGTAGAAAG	mmu-miR-132-5p	mmu-miR-132-5p	0.517924	0	0.702941	2.89494	up	0	0	3	0	0	0
GACGGATGATAGGACAGAAGCTGAACAACTGCACGAAGAAGCCAGATCGG	mmu-miR-3088-5p	mmu-miR-3088-5p	3.49349	2.12323	0.836624	1.49755	up	3	2	6	0	11	0
GACGGTGTCATGAGGACGATGGTTCCTGAAAAGCTCCTGAAGAGTAGATC	mmu-miR-3109-5p	mmu-miR-3109-5p	0.345283	0	0.783011	2.16294	up	0	0	2	0	0	0
GACGTATATCAAGTCTGTCCGTTTCAGTCGAACTTACAAGAGCAGATCGG	mmu-miR-12187-3p	mmu-miR-12187-3p	1.03585	1.15813	0.923317	-1.27325	down	0	0	6	0	6	0
GACTTGGTGAAAACGTTGGCAATGTCCAGTTTTTTGAATAAGATCGGAAG	mmu-miR-145b	mmu-miR-145b	1.03585	0	0.561552	4.9829	up	0	0	6	0	0	0
GACTTTTCTTTGCTTCCTCTCAGTGAGGGGGGTGATTTGTAGATCCTGAC	mmu-miR-7224-3p	mmu-miR-7224-3p	0.690566	0	0.645869	3.58617	up	0	0	4	0	0	0
GAGAATTTTAGGTTTACTGTATGGTGTGTGGGGATTAAAAAGATGAGATC	mmu-miR-6924-3p	mmu-miR-6924-3p	1.20849	0	0.524746	5.78119	up	0	0	7	0	0	0
GAGCTTTGCCTGTCCTGTAGAACCATTTGCTAGTAGTGAGGGCTGAGATC	mmu-miR-10b-5p	mmu-miR-10b-5p	0.345283	0	0.783011	2.16294	up	0	0	2	0	0	0
GAGGACGTGGTGAGCTTCTTTGCCCGAGAACGCATCGACGGAAGCATCTT	mmu-miR-3080-3p	mmu-miR-3080-3p	0.345283	0	0.783011	2.16294	up	0	0	2	0	0	0
GAGGACTATGGCAGAGACCTCACTGGTGTTCAGAATCTGAGGAAGAAAGA	mmu-miR-6961-3p	mmu-miR-6961-3p	1.20849	0.459821	0.821969	1.78448	up	0	0	7	0	0	2
GAGGATCTTTTGGGACCTGAAGGAAACTGCCTAGGAACACAGTATTAGAT	mmu-miR-450a-5p	mmu-miR-450a-5p	0.690566	0	0.645869	3.58617	up	0	0	4	0	0	0
GAGGCTAGCACAGTGACTTCCTCGAGAGAGTGCTGTTAGGATTTGTAACA	mmu-miR-3098-5p	mmu-miR-3098-5p	0.863207	0	0.602004	4.24879	up	0	0	5	0	0	0
GAGTCTAGACTGCATCGTTTATGTGCTGTATAATCTGAAGCAAGTTAGAT	mmu-miR-3078-5p	mmu-miR-3078-5p	0.345283	0	0.783011	2.16294	up	0	0	2	0	0	0
GAGTCTGGAGAACAAGGTACTCCTGCCTTACTACAACATGGCTCCGGAGA	mmu-miR-7665-5p	mmu-miR-7665-5p	1.72641	0	0.44398	8.17132	up	0	0	10	0	0	0
GAGTCTGTAGAAGTCCCCTCTCCCTTTGACATCCTGGAACCCCCAACCAG	mmu-miR-7009-3p	mmu-miR-7009-3p	0.690566	0	0.645869	3.58617	up	0	0	4	0	0	0
GAGTGTCTCACATGTGGAACCTGTGCTCCAAACTTCAGAGCATCCTAGTT	mmu-miR-6937-3p	mmu-miR-6937-3p	1.89906	0	0.423556	8.96703	up	0	0	11	0	0	0
GAGTGTCTCGCAGAGCCCAAGGGGAGCCTCAGAACTCAGACTGAGATCGG	mmu-miR-6955-5p	mmu-miR-6955-5p	1.55377	0	0.467151	7.37511	up	0	0	9	0	0	0
GATACGTGGCGCTTCCTGGAAAACCGGATTAATGATGCAATGAACAAGAT	mmu-miR-3072-3p	mmu-miR-3072-3p	0.345283	0	0.783011	2.16294	up	0	0	2	0	0	0
GATATCCATCTGATTGTTCATAGACTCTGAGATTTGAGCTCTTTAAGATC	mmu-miR-363-3p	mmu-miR-363-3p	0.345283	0	0.783011	2.16294	up	0	0	2	0	0	0
GATCTGTGATGACAAAGGGTGGCGTATGAGTTGTGGATCATGAGTACATG	mmu-miR-6910-3p	mmu-miR-6910-3p	8.43686	0.386043	0.179876	13.1059	up	9	4	9	0	2	0
GATGCCCTTCCAGTTGCCCTCAGGCTGCCATCACCAAAGCTGAAGCTAGA	mmu-miR-6983-5p	mmu-miR-6983-5p	0.517924	0	0.702941	2.89494	up	0	0	3	0	0	0
GATGCTGTGTCGGCTGCTCCTTTGTGAATGTCTGTTGCTGATAACAGATC	mmu-miR-6941-3p	mmu-miR-6941-3p	0.690566	0	0.645869	3.58617	up	0	0	4	0	0	0
GATTTAGCCCCTACGAGTGGCACACTGAGGAATTTGAAGATCGGAAGAGC	mmu-miR-6393	mmu-miR-6393	1.87096	0	0.385702	8.85393	up	0	2	8	0	0	0
GCAAATACCTTCCAAGGACCAGTAGACTTGAATACGGATCCAGATCGGAA	mmu-miR-673-5p	mmu-miR-673-5p	1.42531	0	0.459565	6.75881	up	0	3	4	0	0	0
GCAAGATTGTGAATGATGACCAGTCCTTCTATGCAGACATATACATAGAT	mmu-miR-669l-5p	mmu-miR-669l-5p	0.345283	0	0.783011	2.16294	up	0	0	2	0	0	0
GCAGAATGTGCTTGTAACCACGGATAGTCCCATCTAAACCAATGACTCAG	mmu-miR-466h-5p	mmu-miR-466h-5p	1.38113	0	0.493753	6.57842	up	0	0	8	0	0	0
GCCCTGGGGCTCTGACTTCTGGATGTGCATGTAGAACACAAGAAGACAGA	mmu-miR-2137	mmu-miR-2137	0.345283	0	0.783011	2.16294	up	0	0	2	0	0	0
GCCTGTAGCATCACTGACCTCATAACTCTAATGTGTATGTTGACAGATCG	mmu-miR-669p-3p	mmu-miR-669p-3p	0.345283	0	0.783011	2.16294	up	0	0	2	0	0	0
GCCTGTATGGAGGGAGGTAGGTGCAAGCGAATGATGAACAGTTGCCTAGA	mmu-miR-1843b-3p	mmu-miR-1843b-3p	0.345283	0	0.783011	2.16294	up	0	0	2	0	0	0
GCCTTAAGGGAGGGAGGGACAGAGCAAATCAGGAGACCCAGCCTAGATCG	mmu-miR-149-3p	mmu-miR-149-3p	0.345283	0	0.783011	2.16294	up	0	0	2	0	0	0
GCTCCCGGTGACCGCGAGGAGTCGGTGAGGTGGGACTGGTGACTCTCAGA	mmu-miR-1905	mmu-miR-1905	0.345283	0	0.783011	2.16294	up	0	0	2	0	0	0
GCTCTTTGTTGGTGTGTAACTGTCTCTGTAAGGGTGGTTCTGACAAGATC	mmu-miR-467b-3p	mmu-miR-467b-3p	0.345283	0	0.783011	2.16294	up	0	0	2	0	0	0
GCTGACAGATTGTAAAGCTATTGCACTGCGTTGCCCTGGACAAGTCAGAT	mmu-miR-301a-3p	mmu-miR-301a-3p	0.345283	0	0.783011	2.16294	up	0	0	2	0	0	0
GCTGCCCCAGGCTGAATACAGGGAAGGGCAGAGGTGCCGTGGACGATGAG	mmu-miR-6962-3p	mmu-miR-6962-3p	1.38113	0	0.493753	6.57842	up	0	0	8	0	0	0
GCTGCCGACTGCATTCTCTCCTTGTGCCCACAGGCACTGGCCTGGGACTA	mmu-miR-6715-3p	mmu-miR-6715-3p	0.690566	0	0.645869	3.58617	up	0	0	4	0	0	0
GCTTTCATCTCTCACTGTGTGGGTCCCTGGGACCACACTCAGATAGATCG	mmu-miR-331-5p	mmu-miR-331-5p	1.55377	0	0.467151	7.37511	up	0	0	9	0	0	0
GGAGAGCCCGGACTCACTCATGAGATTGAACTTAAATTCAGATCGGAAGA	mmu-miR-6990-5p	mmu-miR-6990-5p	1.89906	0	0.423556	8.96703	up	0	0	11	0	0	0
GGCTGACAAGTATGCCACCGAGAAGTATGTAGCAGATAAGCATGCAGATC	mmu-miR-1b-5p	mmu-miR-1b-5p	0.345283	0	0.783011	2.16294	up	0	0	2	0	0	0
GGGGGATTCTGTTGAGCATGGGCTCTGAACCCACAGAACTGACAAAGCAG	mmu-miR-6902-3p	mmu-miR-6902-3p	0.517924	0	0.702941	2.89494	up	0	0	3	0	0	0
GGTAAATGGCCCAAGTCTCTTTTGTTGGATGCTCCAGCTGAATAGATCGG	mmu-miR-25-5p	mmu-miR-25-5p	0.345283	0	0.783011	2.16294	up	0	0	2	0	0	0
GGTCCTCTTACTTTAGCCATGAGCCAGTTTCTCAGTGAGATCGGAAGAGC	mmu-miR-344b-5p	mmu-miR-344b-5p	1.03585	0	0.561552	4.9829	up	0	0	6	0	0	0
GGTGACCTCCCGGGAGCGGGGGACCACCAGGTTGCCTAAGGAGGGGTGAG	mmu-miR-7080-3p	mmu-miR-7080-3p	0.345283	0	0.783011	2.16294	up	0	0	2	0	0	0
GTACATGATGAATAAAATCAAATCACCTTCTTTCGGCTGAGCTCCTGATG	mmu-miR-6420	mmu-miR-6420	0	3.14361	0.248248	-17.4477	down	0	0	0	2	2	0
GTACGGGCTGGCGGTATCTATGCTGTGACTGGCACTGGACCACAGATCGG	mmu-miR-470-5p	mmu-miR-470-5p	0.345283	0	0.783011	2.16294	up	0	0	2	0	0	0
GTATGTCTTGGAGCACATGTGTAGGTCAGAGGACAACCCATGGAACCCAG	mmu-miR-146a-5p	mmu-miR-146a-5p	0.690566	0	0.645869	3.58617	up	0	0	4	0	0	0
GTCAGATCGACCCTGTTGATCTCAAATACTAATTGCCAGTTTTGTCTGAT	mmu-miR-369-5p	mmu-miR-369-5p	0.345283	0	0.783011	2.16294	up	0	0	2	0	0	0
GTCATTTACCACTAGACTGTGAGCTCCGTGAGAGACAATTGTTCAGATCG	mmu-miR-151-5p	mmu-miR-151-5p	0.690566	0	0.645869	3.58617	up	0	0	4	0	0	0
GTCTACGGCCATACCACCCTGAACGCGCCCGATCTCGTCTAGATCGGAAG	mmu-miR-7076-5p	mmu-miR-7076-5p	2.73417	0	0.29585	12.8557	up	0	2	13	0	0	0
GTCTGTGATCGGTTTGACTTTGTCCATGACCTGGTGCTGTATTTATATAG	mmu-miR-3065-3p	mmu-miR-3065-3p	1.55377	0	0.467151	7.37511	up	0	0	9	0	0	0
GTCTTAGGAACCAAAAACCTTGGTGCAAATCCAAATAAAAGTACCAAGAT	mmu-miR-19b-3p	mmu-miR-19b-3p	0.345283	0	0.783011	2.16294	up	0	0	2	0	0	0
GTGACCTTTGACTAAGCTCTTACCCCTGCACTGTAATGTGCTGAAAGATC	mmu-miR-17-5p	mmu-miR-17-5p	0.690566	0	0.645869	3.58617	up	0	0	4	0	0	0
GTGACTGTAAGGGAGTAATGCTTGAAAGGATGTGAAGCACTAAACGAAGC	mmu-miR-3964	mmu-miR-3964	0.345283	0.386043	0.91298	-1.35205	down	0	0	2	0	2	0
GTGAGCGAGCTTTGCCGGTATGTCCCGCCCCGGAGCTGCCGAGCAGATCG	mmu-miR-6538	mmu-miR-6538	0.517924	0	0.702941	2.89494	up	0	0	3	0	0	0
GTGCAGATCTGCAAGGCTTGAGCTGAACTTTGCTACCCCGGTGCTTGGAG	mmu-miR-615-5p	mmu-miR-615-5p	0.690566	0	0.645869	3.58617	up	0	0	4	0	0	0
GTGCAGCCTTGTCTTGCAGCCCTGAGTGATTGTGGATGGAATATCCTAGA	mmu-miR-431-5p	mmu-miR-431-5p	1.20849	0	0.524746	5.78119	up	0	0	7	0	0	0
GTGGCTCACACTTTCGAATGTTGCTCTCAGGAAGCCGAGGTAGGAAAATT	mmu-miR-409-3p	mmu-miR-409-3p	0.863207	0	0.602004	4.24879	up	0	0	5	0	0	0
GTGTCTTCCATCTACTCTGGGTCTTGTATTCTTTCCTCCTCCTCTCCTGC	mmu-miR-7011-3p	mmu-miR-7011-3p	2.17508	0.579064	0.677693	2.5365	up	2	0	5	0	3	0
GTTACTCCTCGTGTCCTGCAACACAAACGCCGACGTATTGCTCTGAAAGA	mmu-miR-187-3p	mmu-miR-187-3p	1.03585	0	0.561552	4.9829	up	0	0	6	0	0	0
GTTCGGGATCCTGATGCTGGAGAAGGAACTAAGCGGCATCTCTCTCGAGA	mmu-miR-338-3p	mmu-miR-338-3p	0.345283	0	0.783011	2.16294	up	0	0	2	0	0	0
GTTCTGAAGTCAGAGTAGACAGTGATGGGGTGGCTGCAAAAGGTAAGATC	mmu-miR-6985-5p	mmu-miR-6985-5p	0.345283	0	0.783011	2.16294	up	0	0	2	0	0	0
GTTTTGAGGCTGGAATTAAGATCGTGGCTCTTGGCTTTGCCTTCCAGATC	mmu-miR-204-3p	mmu-miR-204-3p	0.345283	0	0.783011	2.16294	up	0	0	2	0	0	0
TAAAACCGATGCCAGGGCAGTAGGTGGTGCTCGCCCTAAGACTGAGATCG	mmu-miR-3547-3p	mmu-miR-3547-3p	0.345283	0	0.783011	2.16294	up	0	0	2	0	0	0
TAAAAGTCGTAACAAGGTTTCCGTAGGTGAACCTGCGGAAGGATCATTAA	mmu-miR-3103-3p	mmu-miR-3103-3p	1.03585	0	0.561552	4.9829	up	0	0	6	0	0	0
TAAACAAATAATAATAACCAAGTACCCATGCGACTGGCAGACTGCCCAGA	mmu-miR-3112-5p	mmu-miR-3112-5p	0.690566	0	0.645869	3.58617	up	0	0	4	0	0	0
TAAACAGCATAGGTATAGATCTGTTAGGTTTCAACAACCTCTGAACGCAG	mmu-miR-676-3p	mmu-miR-676-3p	0.690566	0	0.645869	3.58617	up	0	0	4	0	0	0
TAAACTTTGCTCACTGTATGAAAACGACTGCATATTTGACAAGATCGGAA	mmu-miR-223-5p	mmu-miR-223-5p	1.03585	0	0.561552	4.9829	up	0	0	6	0	0	0
TAAAGACTTCCAACTTAGAACCGCTCAGTAGTCTCACTGAAATAAAAGAT	mmu-miR-675-3p	mmu-miR-675-3p	0.345283	0	0.783011	2.16294	up	0	0	2	0	0	0
TAAAGCCTCCACCCAGAGCCTCGGGTTTGATTCTCGCTAGAAGGGCAAGA	mmu-miR-296-3p	mmu-miR-296-3p	0.345283	0	0.783011	2.16294	up	0	0	2	0	0	0
TAACAAAAACTTAAAAGCATTCCTAAATTAAAAGACAGATCACTGTAAAG	mmu-miR-302b-5p	mmu-miR-302b-5p	0.345283	0	0.783011	2.16294	up	0	0	2	0	0	0
TAACTATCGCCCTGGGCATGGGCCCTGCGTACTACAGTACCGACTGGACA	mmu-miR-5627-5p	mmu-miR-5627-5p	1.20849	0	0.524746	5.78119	up	0	0	7	0	0	0
TAACTCTTTAGCAGTGCTCTCCTGTAATTCTTTAAGTGACAGATCGGAAG	mmu-miR-7083-3p	mmu-miR-7083-3p	0.690566	0	0.645869	3.58617	up	0	0	4	0	0	0
TAACTGTGGATCATGTAGGTGTGTGTGCATGCACACACATGGTTAGATCG	mmu-miR-467f	mmu-miR-467f	0.863207	0	0.602004	4.24879	up	0	0	5	0	0	0
TAAGATCTGACCACTGTTACTAATCCCCATTCCTAACTTGTGGGTAAGAT	mmu-miR-125b-5p	mmu-miR-125b-5p	0.345283	0	0.783011	2.16294	up	0	0	2	0	0	0
TAAGGAGTGTGTAACAACTCACCTGCCGAATCAACTAGCCCTGAGATCGG	mmu-miR-8116	mmu-miR-8116	3.00366	0	0.285106	13.5913	up	3	0	6	0	0	0
TAAGGTTTTCCCCAGAGGCAATCAGTGGCCCAGGCAGGGGTCACAGTGAA	mmu-miR-5046	mmu-miR-5046	1.8298	0	0.40976	8.16956	up	2	0	3	0	0	0
TAATAAAACCAATGTTGAGATTTGACTCTGGAATATCCCCCACCTCTAGA	mmu-miR-1224-3p	mmu-miR-1224-3p	0.345283	0	0.783011	2.16294	up	0	0	2	0	0	0
TAATAAGAGTGGTGACTGAATCAGAATCCAGAGAGTATCTTTCAGGGAAG	mmu-miR-695	mmu-miR-695	0.863207	0	0.602004	4.24879	up	0	0	5	0	0	0
TAATCCATTGTGCTCTGCACGCATGGGTTCGAATCCCATCCTAGATCGGA	mmu-miR-5100	mmu-miR-5100	5.79808	0	0.118557	26.6406	up	3	10	8	0	0	0
TAATTAGCCTTAGGTGATTGGGTTTTGCGGACTAATGATTCTTCACCGTA	mmu-miR-686	mmu-miR-686	1.18039	0.459821	0.810317	1.74797	up	0	2	4	0	0	2
TACAAAAGGTTTCTGGGAAGGAGTTGAACGCTGTAAGTCCCAGATCGGAA	mmu-miR-7052-3p	mmu-miR-7052-3p	1.55377	0	0.467151	7.37511	up	0	0	9	0	0	0
TACACAGGATCACCTGGGAGGTGGGCTGCCCAGGGACAGCTGTAAAGCCT	mmu-miR-705	mmu-miR-705	0.690566	0	0.645869	3.58617	up	0	0	4	0	0	0
TACACTCTAGGTAACAGCATGACGACAAACCTTACTGAGTATTCGTGACT	mmu-miR-201-5p	mmu-miR-201-5p	2.17508	0	0.360747	9.8356	up	2	0	5	0	0	0
TACGGGGATGATATGAAAACTGAACTCTCTCTTTCTGATGGTTAGTGGAG	mmu-miR-411-3p	mmu-miR-411-3p	1.65716	0	0.440585	7.32754	up	2	0	2	0	0	0
TACTCAACTATAAACAACTAGGAACATGAATATTTCAACAACAAACAAGA	mmu-miR-669h-5p	mmu-miR-669h-5p	0.83511	0	0.611069	4.10081	up	0	2	2	0	0	0
TACTCGGCAGTAAAGACAAAATGGGTCTCTGGTCTTCGAGCCAGATCCAG	mmu-miR-3076-3p	mmu-miR-3076-3p	0.690566	0	0.645869	3.58617	up	0	0	4	0	0	0
TACTGATGGACTCTGGGATGTCTTATCCAACGAAGAAGTAGCGGAAGCAA	mmu-miR-935	mmu-miR-935	0.345283	0	0.783011	2.16294	up	0	0	2	0	0	0
TACTGGATGAGATTGAGAACATCAAGCAAGTGCCTCAAAAGATCGGAAGA	mmu-miR-302d-5p	mmu-miR-302d-5p	0.345283	0	0.783011	2.16294	up	0	0	2	0	0	0
TACTGTTCACAGTCCAATCATTTTGTGCATCTAGAATTCATTCCTAGATC	mmu-miR-18b-5p	mmu-miR-18b-5p	0.345283	0	0.783011	2.16294	up	0	0	2	0	0	0
TAGAAGCCGATGTAGGACCGTATAGGTAGATCCAGACCGTGAGATGAGAT	mmu-miR-532-5p	mmu-miR-532-5p	0.690566	0	0.645869	3.58617	up	0	0	4	0	0	0
TAGACAAACTGAAAGCTGAGCGTGAGCGTGGTATCACTATTGACAGATCG	mmu-miR-7001-5p	mmu-miR-7001-5p	0.863207	0	0.602004	4.24879	up	0	0	5	0	0	0
TAGATGGTGGAACTCAGGTCCAACCCTGTGCTTCCTGTGCTCTGATAAAA	mmu-miR-700-5p	mmu-miR-700-5p	1.65716	0	0.440585	7.32754	up	2	0	2	0	0	0
TAGCGGTGTGCAGAGCACCCTATCTGAGGCCAGGCAAGAGGGGGATAGAT	mmu-miR-7031-3p	mmu-miR-7031-3p	0.690566	0	0.645869	3.58617	up	0	0	4	0	0	0
TAGCTGCTATTAGCAGGCACACCGAAGACTACTGGACAGCCTGTCAGATC	mmu-miR-7005-3p	mmu-miR-7005-3p	1.03585	0	0.561552	4.9829	up	0	0	6	0	0	0
TAGGTCAAAGACAGTGTTACCCAACTCCTAAGTACTTCCGGGTCATTCAG	mmu-miR-200a-3p	mmu-miR-200a-3p	1.55377	0	0.467151	7.37511	up	0	0	9	0	0	0
TAGTAGTGGTAGAACACCCTTAGATCTTGCAGCCTTTAAGGGCCAAGATC	mmu-miR-3085-5p	mmu-miR-3085-5p	1.03585	0	0.561552	4.9829	up	0	0	6	0	0	0
TATAAATATTGGAATCTGATAATGGAGGGTGATAGTCTCTACCTAGAGAT	mmu-miR-16-5p	mmu-miR-16-5p	0.345283	0	0.783011	2.16294	up	0	0	2	0	0	0
TATATGGAACTAAGCAGATCTTTTGTTGTTATTAATGTATGTGGTAAGAT	mmu-miR-299b-5p	mmu-miR-299b-5p	0.345283	0	0.783011	2.16294	up	0	0	2	0	0	0
TATCACATCATATGGCTGTAGTCTAATATCATATCATATGGCTGTAGATC	mmu-miR-132-3p	mmu-miR-132-3p	1.38113	0	0.493753	6.57842	up	0	0	8	0	0	0
TATCACTTTTCTGTGTGCGTCGCTCTGAACTTTTCTCTCTAAAGACTAAG	mmu-miR-184-5p	mmu-miR-184-5p	0.690566	0	0.645869	3.58617	up	0	0	4	0	0	0
TATCTAGCATCAATGGGAGGGGAGCCCTTGGTCTTGTGAAGGTTAGATCG	mmu-miR-7016-5p	mmu-miR-7016-5p	0.517924	0	0.702941	2.89494	up	0	0	3	0	0	0
TATGACTTGTCTGACAAGAGCATCAACCCACTGGGTGGCTTTGTGCAAGA	mmu-miR-3967	mmu-miR-3967	1.8298	0	0.40976	8.16956	up	2	0	3	0	0	0
TATGGATTCCAGAAGATTGAATCTCCGAGTTAAGGAACACACCTTAGATC	mmu-miR-12200-3p	mmu-miR-12200-3p	0	2.75757	0.322886	-15.1445	down	0	0	0	2	0	0
TATGGTCATATCCCCTGAGGGTGTCATTTCCCTTTGGACTGGAGTAGATC	mmu-miR-5103	mmu-miR-5103	0.345283	0	0.783011	2.16294	up	0	0	2	0	0	0
TATGTGATCTAATCTAAGGAGAATCTCTGAGTTATCTTCTGCATTTTAGA	mmu-miR-544-3p	mmu-miR-544-3p	0.979655	0	0.58008	4.63171	up	0	4	0	0	0	0
TATTAGTCTGTGCTAGGTTTTATCCCTGTGATAAATACTTTGACCAGATC	mmu-miR-6925-3p	mmu-miR-6925-3p	0.517924	0	0.702941	2.89494	up	0	0	3	0	0	0
TATTCCCACGTGGATTTTGGCTTGATATGAATAAATAATGAACTAGATCG	mmu-miR-376a-3p	mmu-miR-376a-3p	0.690566	0	0.645869	3.58617	up	0	0	4	0	0	0
TATTCTCCTCAGACCCCCTATCCACACCATTAATTATTTTAACAGCCAGA	mmu-miR-3064-5p	mmu-miR-3064-5p	0.863207	0	0.602004	4.24879	up	0	0	5	0	0	0
TATTTCCAGGTATGGAAGTGCACACCTGTAGCTGAGAATCCAGCTTGGGT	mmu-miR-6943-3p	mmu-miR-6943-3p	0	0.459821	0.603855	-4.23817	down	0	0	0	0	0	2
TCAACATTCCTATGGATCCGAGCATCTTATCCACGCTTCCGTTAGATCGG	mmu-miR-8110	mmu-miR-8110	0.690566	0	0.645869	3.58617	up	0	0	4	0	0	0
TCACCTCTTGCACTCTATCCTGGGCCCCCTGAAGCTGGGCTCAGTGTGAG	mmu-miR-504-5p	mmu-miR-504-5p	0.690566	0	0.645869	3.58617	up	0	0	4	0	0	0
TCACCTGGACTGTATAGATGACTGGTTGATGAGATCCTTCACGTGCCAGA	mmu-miR-134-5p	mmu-miR-134-5p	0.690566	0	0.645869	3.58617	up	0	0	4	0	0	0
TCACGCTGTGCGAGTTTGGAGTTGTCAAAGCTGTGAACGAGTCAGATCGG	mmu-miR-301b-3p	mmu-miR-301b-3p	0.345283	0	0.783011	2.16294	up	0	0	2	0	0	0
TCATACTGTGCTTACTGTAGCTCTAGCTATTTCTTAGGGTATCTGTAGAT	mmu-miR-15a-3p	mmu-miR-15a-3p	0.345283	0	0.783011	2.16294	up	0	0	2	0	0	0
TCATTCCATGGTCAGTGGTAGCTGCTAAGTCCACCCCCGCCTCACTGCTA	mmu-miR-3960	mmu-miR-3960	0.517924	0	0.702941	2.89494	up	0	0	3	0	0	0
TCCAGGGCTCTTCTCTGGTAGAAGCAAACACTAGAGGGTAGAATGAGATC	mmu-miR-7060-5p	mmu-miR-7060-5p	0.690566	0	0.645869	3.58617	up	0	0	4	0	0	0
TCCCGATGATGAGCTGCCATGCTAATACTGAGTCACCAGGCAGGGCAGAT	mmu-miR-7069-3p	mmu-miR-7069-3p	0.863207	0	0.602004	4.24879	up	0	0	5	0	0	0
TCCGAGAACTGTACTTGGCAGACAACAAGCTCAACGGTCTGCAGGACTAG	mmu-miR-181c-3p	mmu-miR-181c-3p	0.517924	0	0.702941	2.89494	up	0	0	3	0	0	0
TCCGAGCAGAGTCACGTAGCACATGGACAGCAATGTCCTTACCAGCAAGA	mmu-miR-181b-5p	mmu-miR-181b-5p	0.345283	0	0.783011	2.16294	up	0	0	2	0	0	0
TCCGATCCTGGGTCTGATAGGTCAGGGTACTAAAGCTTTAAAAGAAAGAT	mmu-miR-615-3p	mmu-miR-615-3p	0.345283	0	0.783011	2.16294	up	0	0	2	0	0	0
TCCTGTAGGTACATGTGACACCAGTGACGTGAGCGACACTTGATAAGATC	mmu-miR-466k	mmu-miR-466k	0.517924	0	0.702941	2.89494	up	0	0	3	0	0	0
TCCTGTTTGGTCTATAAATCTTCTGTGGAGGCTAGGTTGGCCTCAAGATC	mmu-miR-6980-5p	mmu-miR-6980-5p	0.345283	0	0.783011	2.16294	up	0	0	2	0	0	0
TCCTTGATGCCTTACGTGGAAGCCGTCTTCTCTACACTTAGCAGATCGGA	mmu-miR-374c-5p	mmu-miR-374c-5p	0.345283	0	0.783011	2.16294	up	0	0	2	0	0	0
TCGCTTCACTGGGAGCTTCGACGATGACGCTGAGATCCACAGGGACCCCT	mmu-miR-598-3p	mmu-miR-598-3p	0.690566	0	0.645869	3.58617	up	0	0	4	0	0	0
TCGGTCTTCGCGCTCTGCCGAGCAAGGTCGTGTAGAAAGGGGAGATCGGA	mmu-miR-6898-5p	mmu-miR-6898-5p	0.489827	0	0.720614	2.71248	up	0	2	0	0	0	0
TCTAGGCAGAGAGGACTGTCTGACCTTCAAGTATCTGAGTAGGAGACAGA	mmu-miR-3059-5p	mmu-miR-3059-5p	0.517924	0	0.702941	2.89494	up	0	0	3	0	0	0
TCTCCGACCGTGTGTGTAACTCTCCAAGAGAGTTGTATTGTCTGCAGATC	mmu-miR-98-5p	mmu-miR-98-5p	0.345283	0	0.783011	2.16294	up	0	0	2	0	0	0
TCTGGACTAAGAGACGGAGGCCAGCATAGTACCTGGAACCCTCTGCTATA	mmu-miR-1930-5p	mmu-miR-1930-5p	0.345283	0	0.783011	2.16294	up	0	0	2	0	0	0
TCTGTAGAGCCTACAAGACCCCACCACTGCCCAGCTGGAGAACTGTCCAG	mmu-miR-5622-3p	mmu-miR-5622-3p	0.345283	0	0.783011	2.16294	up	0	0	2	0	0	0
TCTTCCAGAAATGACCTGTATGAGCCCATCTTTCCCTGTAAGGAGAAAGA	mmu-miR-130b-5p	mmu-miR-130b-5p	0.345283	0.965107	0.722087	-2.57001	down	0	0	2	0	5	0
TCTTGGACCCGGGGCGCTCTGACGGTAGTTTGATCCTGGACTATCTAGAT	mmu-miR-5122	mmu-miR-5122	0.345283	0	0.783011	2.16294	up	0	0	2	0	0	0
TCTTGTAGGCCGATTAGCAAGGAGCTCAATGGGGTCCTGAATGCAAGATC	mmu-miR-28a-5p	mmu-miR-28a-5p	0.690566	0	0.645869	3.58617	up	0	0	4	0	0	0
TGAAAAAGGCTGCACAGGAAACTGTTTACCTGGAAAAGTAGAGAACAAGA	mmu-miR-3058-5p	mmu-miR-3058-5p	0.345283	0	0.783011	2.16294	up	0	0	2	0	0	0
TGAAAACCCAACGGGCTTAAGATCCACTGTAAAGATTGAACTGAGATCGG	mmu-miR-107-5p	mmu-miR-107-5p	0.345283	0	0.783011	2.16294	up	0	0	2	0	0	0
TGAAGGAAGTGTTCACCCGATTCTGCACCGGCCTCACTCAAGATCGGAAG	mmu-miR-206-3p	mmu-miR-206-3p	0.345283	0	0.783011	2.16294	up	0	0	2	0	0	0
TGAAGGTGCCAGCCTCTAATACTGATGACCAGAGTTAGATCTCTAGATCG	mmu-miR-1962	mmu-miR-1962	1.38113	0	0.493753	6.57842	up	0	0	8	0	0	0
TGAATACCTGAGAATGAGCGGCGTCTATTGGGGCCTGACTGTGATAGATC	mmu-miR-344b-3p	mmu-miR-344b-3p	0.345283	0	0.783011	2.16294	up	0	0	2	0	0	0
TGACTAGAGAGCAATGGTGATGCCATCACTTGGGAGGCACCCAGCCAGAT	mmu-miR-367-3p	mmu-miR-367-3p	0.345283	0	0.783011	2.16294	up	0	0	2	0	0	0
TGACTGTGGTCTATGCCTTCTGTACACTCCCTGAGAACGTCTGCAGATCG	mmu-miR-671-3p	mmu-miR-671-3p	0.345283	0	0.783011	2.16294	up	0	0	2	0	0	0
TGAGAGTGATGAGTTGCACACTGGTGGAGCCATAGTATCAGGTGAGATCG	mmu-miR-667-5p	mmu-miR-667-5p	0.345283	0	0.783011	2.16294	up	0	0	2	0	0	0
TGAGGCCTCCCCAGTGTTGAGGGGCTGATTTGTTTCATGGACTGAGATCG	mmu-miR-7231-5p	mmu-miR-7231-5p	0.345283	0.459821	0.882034	-1.5052	down	0	0	2	0	0	2
TGATGATAATGGACTGAACCTCTGAACCTATAAGCCAGCCCCAAGTAGAT	mmu-miR-5128	mmu-miR-5128	0.345283	2.75757	0.509416	-5.27514	down	0	0	2	2	0	0
TGATGGTTCATGTCGTGTGACAACTGCTAGTTTGGATGGAGAGACAGATC	mmu-miR-1897-5p	mmu-miR-1897-5p	1.20849	0	0.524746	5.78119	up	0	0	7	0	0	0
TGATGTCAGCCATGAGCCTCATGCTCCTGTCCTCTCTGGGGAACCAGATC	mmu-miR-6973b-5p	mmu-miR-6973b-5p	0.345283	0	0.783011	2.16294	up	0	0	2	0	0	0
TGATGTGTAACTGGCCTTCACCTTTGGACATACAGGAATGAAGGAAAGAT	mmu-miR-205-5p	mmu-miR-205-5p	0.517924	0	0.702941	2.89494	up	0	0	3	0	0	0
TGCAAGAGAGGGTTGTCACTGTGAGTGGAGAACCTGAACAAAACCGAAAA	mmu-miR-30c-1-3p	mmu-miR-30c-1-3p	0.345283	0	0.783011	2.16294	up	0	0	2	0	0	0
TGCAGCTGTTTCCCGGTGGCTCCGCTCCGACCGACTTTTGACAGATCGGA	mmu-miR-8101	mmu-miR-8101	0.345283	0	0.783011	2.16294	up	0	0	2	0	0	0
TGCATTATGCAAGACTGGATTTCCTGAAGATGTTTACAGCGCAGATCGGA	mmu-miR-30e-3p	mmu-miR-30e-3p	0.345283	0	0.783011	2.16294	up	0	0	2	0	0	0
TGCCCAGAAGACTGTATAGACTGCATGTGTCTTGGACCATCCTAAAGATC	mmu-miR-466g	mmu-miR-466g	0.517924	0	0.702941	2.89494	up	0	0	3	0	0	0
TGCCGCCATGTCGAACGGGAACATGAGCACCATCGGACACATGATGAGAT	mmu-miR-598-5p	mmu-miR-598-5p	0.345283	0	0.783011	2.16294	up	0	0	2	0	0	0
TGCCGTAGAGTGAGCCGCAGAGCAGACTTGACTGTTAGACGTTCCAAAGA	mmu-miR-3108-5p	mmu-miR-3108-5p	0.517924	0	0.702941	2.89494	up	0	0	3	0	0	0
TGCGGCAGGAATGTGCTGTTATTTGAGCGTGTCCTGTGGGGATCACAGAG	mmu-let-7j	mmu-let-7j	2.41698	0	0.374244	11.353	up	0	0	14	0	0	0
TGCTCAGCTGGCCCGAGATAACTTCTTCCACTGTGGTGTGCTCTACGAAG	mmu-miR-497a-3p	mmu-miR-497a-3p	0.345283	0	0.783011	2.16294	up	0	0	2	0	0	0
TGCTGATGTGGCTGGCAGAGCTGAGTGAGTGGGCGAGATGCCCTGCTCTC	mmu-miR-504-3p	mmu-miR-504-3p	0.690566	0	0.645869	3.58617	up	0	0	4	0	0	0
TGCTGTAGAACCAAAGGTCAATAATATCAATAAAGTCATCCCTGGAGATC	mmu-miR-301a-5p	mmu-miR-301a-5p	0.345283	0	0.783011	2.16294	up	0	0	2	0	0	0
TGCTTTGGATTGGACACGGAGAAGATTCTGAGGAGCCCTATTCTCAAAGA	mmu-miR-351-5p	mmu-miR-351-5p	1.08002	0	0.543765	5.13335	up	0	3	2	0	0	0
TGGAAGTCGGAATCCGCTAAGGAGTGTGTAACAACTCACCTGCCAGATCG	mmu-miR-804	mmu-miR-804	0.690566	0	0.645869	3.58617	up	0	0	4	0	0	0
TGGAATGATGACATTCTCCGGAATCGCTGTACTGACTTGATGAAAATACT	mmu-miR-875-3p	mmu-miR-875-3p	0	0.459821	0.603855	-4.23817	down	0	0	0	0	0	2
TGGACATGCAAACTTTATATGCCCCAGTACAGGGGAATGCCAGATCGGAA	mmu-miR-1a-1-5p	mmu-miR-1a-1-5p	0.345283	0	0.783011	2.16294	up	0	0	2	0	0	0
TGGCGGACTATGCCAACTCGGATCCGGCGGTGGTGAGGTCTGGACGAGAT	mmu-miR-5621-3p	mmu-miR-5621-3p	0.345283	0	0.783011	2.16294	up	0	0	2	0	0	0
TGGGAAGAATGAACTTTAAATTGCCATAGTTTGGATTTCTACACAGCCAT	mmu-miR-290b-3p	mmu-miR-290b-3p	1.55377	0	0.467151	7.37511	up	0	0	9	0	0	0
TGGTAAGAGGCTCTTGGGTTCCCTTAGAAGTAAGGGACACTCTGAAGATC	mmu-miR-125b-1-3p	mmu-miR-125b-1-3p	0.345283	0	0.783011	2.16294	up	0	0	2	0	0	0
TGGTCATGCCCTGTAGAGCACAAAGCCCGATAGACTGGGAATCACTCCAG	mmu-miR-344h-3p	mmu-miR-344h-3p	0.690566	0	0.645869	3.58617	up	0	0	4	0	0	0
TGGTCTGTTTTTAGATAGAATTGGAAGAAACTGTATAGTTAACATAGATC	mmu-miR-6903-3p	mmu-miR-6903-3p	0.345283	0	0.783011	2.16294	up	0	0	2	0	0	0
TGTAAATATGACTGGCTGGACATCTGGGATGGCATTCCACATGTTGAGAT	mmu-miR-219a-2-3p	mmu-miR-219a-2-3p	0.345283	0	0.783011	2.16294	up	0	0	2	0	0	0
TGTAGCATATTCTTGGTCAGATAACTAATAAAACATAGATATTTTCAGAT	mmu-miR-26a-1-3p	mmu-miR-26a-1-3p	0.489827	0	0.720614	2.71248	up	0	2	0	0	0	0
TGTCACTTGGAACATTAGAGCTCCTGAAGCCTGTCTGTCTTAAGAAGATC	mmu-miR-130c	mmu-miR-130c	0.517924	2.75757	0.584482	-3.93804	down	0	0	3	2	0	0
TGTCCCGATGTCCTTGTGGCCATGGAGCCGTGTCCTCTACTGTGGAAGAT	mmu-miR-135a-1-3p	mmu-miR-135a-1-3p	0.345283	0	0.783011	2.16294	up	0	0	2	0	0	0
TGTGACGGCACTCTAGACACCCTGACCTGTATTTCCTTCTCAACAGATCG	mmu-miR-3090-3p	mmu-miR-3090-3p	0.345283	0	0.783011	2.16294	up	0	0	2	0	0	0
TGTGACTTCCACGGCCACAAACACACATACAGAAGAATAAAAATAAGTCT	mmu-miR-466q	mmu-miR-466q	0.517924	0	0.702941	2.89494	up	0	0	3	0	0	0
TGTGAGAGTAGGCCTGAGCTGAGGGGTGGAGGCGACTCTGCTCCTACCAG	mmu-miR-3961	mmu-miR-3961	0.517924	0	0.702941	2.89494	up	0	0	3	0	0	0
TGTGCTTGGCACCGTCGGTCGGTCGGGTTAGAACAGCTCCAGCTAGATCG	mmu-miR-341-3p	mmu-miR-341-3p	0.345283	0	0.783011	2.16294	up	0	0	2	0	0	0
TGTGGACATTACAACAGGTGCTCTAATGACTGCAAGACCACTAGACAGAT	mmu-miR-1264-3p	mmu-miR-1264-3p	1.03585	0	0.561552	4.9829	up	0	0	6	0	0	0
TGTTGTATGGTGCTCTCCGAGACTATCAGAAGATAGGCCTGGACAGATCG	mmu-let-7c-5p	mmu-let-7c-5p	0.345283	0	0.783011	2.16294	up	0	0	2	0	0	0
TGTTTACATACAGATCTTAAACACCATCCGTCATAAGTGTTCCTGAAGAT	mmu-miR-450b-5p	mmu-miR-450b-5p	0.345283	0	0.783011	2.16294	up	0	0	2	0	0	0
TGTTTGCTTAACCCATCTATGCTGCTCAGGGTGCCTCCACCCAATCCAGA	mmu-miR-6345	mmu-miR-6345	0.517924	0	0.702941	2.89494	up	0	0	3	0	0	0
TTAACGATGTGTGCTCACAGCTTGTCCACCTGAATACCCCAGAAAAGATC	mmu-miR-6409	mmu-miR-6409	0.345283	0	0.783011	2.16294	up	0	0	2	0	0	0
TTAACTGTGACCATGGTGTGTACAAGGTTGAAAGGTTGTATACTCCTTAG	mmu-miR-1197-5p	mmu-miR-1197-5p	0.690566	0	0.645869	3.58617	up	0	0	4	0	0	0
TTACCCATCTTTGAGAGGCGTTGTCTGAACTGTGCTTCCCTGCAAGATCG	mmu-miR-7002-3p	mmu-miR-7002-3p	0.345283	0	0.783011	2.16294	up	0	0	2	0	0	0
TTATAAAGGCTGAGCCCCACTGCAAAAAGGAGCCGTGTGTATTGAGCAAG	mmu-miR-6348	mmu-miR-6348	0.345283	0	0.783011	2.16294	up	0	0	2	0	0	0
TTATCGCGGCCCTAGCAATCGTTCACCTCCTCTTCCTCCACGAGATCGGA	mmu-miR-1843a-3p	mmu-miR-1843a-3p	0.345283	0	0.783011	2.16294	up	0	0	2	0	0	0
TTATCGTGGCCCAGACGTGACCTTCGAATGCTGAAGAGCTTTGTCAGATC	mmu-miR-770-5p	mmu-miR-770-5p	12.9481	12.6681	0.984538	1.02894	up	8	11	29	4	18	16
TTATTCAAGTCCGTTGCTCCGTTGTGCAGTCTCCACCATATAAGCAGATC	mmu-miR-463-3p	mmu-miR-463-3p	0.517924	0	0.702941	2.89494	up	0	0	3	0	0	0
TTCAAGCTGTGTTGGACTTAAGAGCCCGAGTTCCCGGGATTTAGCTTAGA	mmu-miR-873a-3p	mmu-miR-873a-3p	0.345283	0	0.783011	2.16294	up	0	0	2	0	0	0
TTCATTGATCAGTTAGTGTCAGAAGTCATACCAGAGTAACATTAAGATCG	mmu-miR-181b-2-3p	mmu-miR-181b-2-3p	0.690566	0	0.645869	3.58617	up	0	0	4	0	0	0
TTCATTGGAGGGTCCTGAGATAGCCCTAAGAGCTTAGAACTCACTCAGAT	mmu-miR-1982-5p	mmu-miR-1982-5p	0.345283	0	0.783011	2.16294	up	0	0	2	0	0	0
TTCCTCTCCGAAGGGCTGGTAACTTGTTGTGCGGAGCGAACGGCGAGATC	mmu-miR-1931	mmu-miR-1931	0.345283	0	0.783011	2.16294	up	0	0	2	0	0	0
TTCTAGAAACATTGTTGAGCAATCAGTATCCATGCATATTGCACTCAGAT	mmu-miR-92b-3p	mmu-miR-92b-3p	0.345283	0	0.783011	2.16294	up	0	0	2	0	0	0
TTCTCTCTGCGGACACGAGGACTGGATAAGAGGCGTGGAATGGGCAACAG	mmu-miR-6909-5p	mmu-miR-6909-5p	0.345283	0	0.783011	2.16294	up	0	0	2	0	0	0
TTCTTTTCTGTATTTTACTCTGGTTTTGGATGTGTACATATGTTGGCCAG	mmu-miR-31-3p	mmu-miR-31-3p	0.517924	0	0.702941	2.89494	up	0	0	3	0	0	0
TTGAAGAAGGGACGGACGGACTGCCATCTTGTTTTTTAAATGAACCAGAT	mmu-miR-1249-3p	mmu-miR-1249-3p	0.345283	0	0.783011	2.16294	up	0	0	2	0	0	0
TTGAATAGGACAGGCAAAGTGACATCAGCCCTCTTGGGAAATGAAAGATC	mmu-miR-7066-5p	mmu-miR-7066-5p	0.345283	0	0.783011	2.16294	up	0	0	2	0	0	0
TTGACTGGGCTCTGACCACTAACACTGCTGGCTATGGACATCTCAGATCG	mmu-miR-344d-1-5p	mmu-miR-344d-1-5p	0.345283	0	0.783011	2.16294	up	0	0	2	0	0	0
TTGAGAATAATATCTTTGCTCGTGTCAGGGTAGAATAGATCGGAAGAGCA	mmu-miR-140-3p	mmu-miR-140-3p	0.345283	0	0.783011	2.16294	up	0	0	2	0	0	0
TTGATCTTAGCCATTCTGACTGGTGTGAGGTGGAATCTCAAGATCGGAAG	mmu-miR-1188-5p	mmu-miR-1188-5p	0.517924	0	0.702941	2.89494	up	0	0	3	0	0	0
TTGATCTTTGTAGCTCTCACTGTTTAATCATATAATAAAATTAAAAAGAT	mmu-miR-5617-3p	mmu-miR-5617-3p	0.345283	0	0.783011	2.16294	up	0	0	2	0	0	0
TTGATGTTTGCCGCCTGGCGGCTGAGCCCTTAGCCTCGCTGTAGAAGATC	mmu-miR-2861	mmu-miR-2861	0.690566	0	0.645869	3.58617	up	0	0	4	0	0	0
TTGCTGGCTCGAGCTATTGCTCAAGGCCCGAAGACTGTGGATGTTCCAGA	mmu-miR-376b-3p	mmu-miR-376b-3p	0.345283	0	0.783011	2.16294	up	0	0	2	0	0	0
TTGGCTAAGACCTCAGTATCTCCCAGTAGCACTTCTTCTGGAGATCGGAA	mmu-miR-1941-3p	mmu-miR-1941-3p	0.517924	0	0.702941	2.89494	up	0	0	3	0	0	0
TTGGTTCCGGGACTCAGCAGAACTTAGGAAATTAGTCTGAACAGATCGGA	mmu-miR-1199-5p	mmu-miR-1199-5p	0.690566	0	0.645869	3.58617	up	0	0	4	0	0	0
TTGTAAGGTATTTGTATATTTATACAACTGTAATGAATTGCAAGATCGGA	mmu-miR-381-5p	mmu-miR-381-5p	0.345283	0	0.783011	2.16294	up	0	0	2	0	0	0
TTGTAGAGGCTATGAAAATGGCAGCCGTGGTTTTGCAGACAGATCGGAAG	mmu-miR-6971-5p	mmu-miR-6971-5p	0.517924	0	0.702941	2.89494	up	0	0	3	0	0	0
TTGTATTTTGTAGCTACTCTTTACATGTCAGTACAGGATTTTCTGTGTCT	mmu-miR-486a-3p	mmu-miR-486a-3p	0.345283	0	0.783011	2.16294	up	0	0	2	0	0	0
TTGTCATGGGTCTGGGAGACAACTCTCCAGATGGAGATTTAGATCGGAAG	mmu-miR-3091-5p	mmu-miR-3091-5p	0.345283	0	0.783011	2.16294	up	0	0	2	0	0	0
TTGTCTGGGAACATTTGGCAGTTAATCACTGTAGATTTTTTTTCTAGATC	mmu-miR-6942-5p	mmu-miR-6942-5p	0.517924	0	0.702941	2.89494	up	0	0	3	0	0	0
TTGTGGACATGTGAGGGCCCACCCTCCATGGGGCTCCTGATTGTGAGATC	mmu-miR-764-5p	mmu-miR-764-5p	0.345283	0	0.783011	2.16294	up	0	0	2	0	0	0
TTGTTCTGTTTTGTCTGCCTCCATTATTATTTGGGGGGAGGTGTCCAGAT	mmu-miR-3110-3p	mmu-miR-3110-3p	0	0.459821	0.603855	-4.23817	down	0	0	0	0	0	2
TTGTTTGGTGGTTTAGTCCCTGGGAGCTCCCGGGGGCTTGGTCTATTGAG	mmu-miR-1901	mmu-miR-1901	0.345283	0	0.783011	2.16294	up	0	0	2	0	0	0
TTTAAGTGTCCCCTGTGCAGTCGTGTCTTCCCTAGCCCTTCTAGTCTGAG	mmu-miR-3059-3p	mmu-miR-3059-3p	0.345283	0	0.783011	2.16294	up	0	0	2	0	0	0
TTTCCATCTCTTCCAACAAGTTGAGTATAGCTTAGGGAGCTCAATAAGAT	mmu-miR-6418-5p	mmu-miR-6418-5p	0.345283	0	0.783011	2.16294	up	0	0	2	0	0	0
TTTCCGGCTGCTGAAGATAAGGACCAGGACCTGATCACAATCAGATCGGA	mmu-miR-344f-3p	mmu-miR-344f-3p	0.345283	0	0.783011	2.16294	up	0	0	2	0	0	0
TTTCCTCATTTTAATAATTTGTGTCTTTGTGTAAGAACTCTGTGTGAGAT	mmu-miR-342-3p	mmu-miR-342-3p	0.345283	0	0.783011	2.16294	up	0	0	2	0	0	0
TTTCTCTTTAAGTCTCTGGACCATGTCCCTGCGTTTTCTTAAACAGATCG	mmu-miR-379-3p	mmu-miR-379-3p	0.345283	0	0.783011	2.16294	up	0	0	2	0	0	0
TTTCTGACAGGCCTGGGTCGGCTTATTGAGCTCAAGGACTGCCAGATCGG	mmu-miR-150-3p	mmu-miR-150-3p	0.345283	0	0.783011	2.16294	up	0	0	2	0	0	0
TTTCTTCGTTGTCAAAAGGAAGCCCTTGCAGAGAAAGAACATAAGATCGG	mmu-miR-129b-5p	mmu-miR-129b-5p	0.734741	0	0.638575	3.68749	up	0	3	0	0	0	0
TTTGAACCTCGCTGGACCTTGTATGTGTGCACATTTGCCAGAGATCGGAA	mmu-miR-297c-5p	mmu-miR-297c-5p	0.345283	0	0.783011	2.16294	up	0	0	2	0	0	0
TTTGCCGGTGCTAAACAGGAGAGGGGTTAGAGTAGCTGCCAATCAAGATC	mmu-miR-6904-5p	mmu-miR-6904-5p	0.345283	0	0.783011	2.16294	up	0	0	2	0	0	0
TTTGTCTTTGCATCTGCGTGGCAAGGGTGCCCTGGGCCGAGAGCTAGATC	mmu-miR-5135	mmu-miR-5135	0.345283	0	0.783011	2.16294	up	0	0	2	0	0	0
TTTGTTTGAACATCTTAGCTTGCTTGGGAAAGCCTCCACTGTTAGCAAGA	mmu-miR-106a-5p	mmu-miR-106a-5p	0.345283	4.13636	0.396922	-8.17583	down	0	0	2	3	0	0
TTTTATATGCGTGTATGTATGCCACATGTGTGCGGGTGCTGTTCCAGATC	mmu-miR-466p-3p	mmu-miR-466p-3p	0.345283	0	0.783011	2.16294	up	0	0	2	0	0	0
TTTTCAGAGTGGCTTTAAAAATCACTTTTGAGTCTCACGAGATCTGGAGG	mmu-miR-295-3p	mmu-miR-295-3p	0	0.386043	0.631532	-3.80694	down	0	0	0	0	2	0
TTTTCGGAAACAAGCTTTGGACAAAAGCTTTATAATTTTTAGCTCAGTAG	mmu-miR-3074-2-3p	mmu-miR-3074-2-3p	0.517924	0	0.702941	2.89494	up	0	0	3	0	0	0
TTTTCTAACACGGTGAGAAAAATCGGAACAGGAAGTGATACTGAGATCGG	mmu-miR-7219-3p	mmu-miR-7219-3p	0.517924	0	0.702941	2.89494	up	0	0	3	0	0	0
