# Supplementary material for: Electroacupuncture alleviates migraine through CXCL13/CXCR5-mediated communication
Source: Chin Med. 2026 Feb 2;21:59. doi: 10.1186/s13020-026-01338-8 (PMC12866310; doi:10.1186/s13020-026-01338-8)
Supplement: Supplementary file 9 — Supplementary Material 9 [file 13020_2026_1338_MOESM9_ESM.xlsx]

## Sheet: Sheet1
Table S6. GO-BP enrichment results
ID	Description	GeneRatio	BgRatio	pvalue	p.adjust	qvalue	geneID	Count
GO:0007440	foregut morphogenesis	2/20	10/18800	4.81377e-05	0.0136968	0.00935352	EPB41L5/ACVR2B	2
GO:0071389	cellular response to mineralocorticoid stimulus	2/20	10/18800	4.81377e-05	0.0136968	0.00935352	IGF1R/FOXO3	2
GO:0042698	ovulation cycle	3/20	70/18800	5.38536e-05	0.0136968	0.00935352	OPRM1/IGF1R/FOXO3	3
GO:0044849	estrous cycle	2/20	14/18800	9.70969e-05	0.0185212	0.0126481	OPRM1/IGF1R	2
GO:0051385	response to mineralocorticoid	2/20	32/18800	0.000523188	0.0736104	0.0502685	IGF1R/FOXO3	2
GO:0071548	response to dexamethasone	2/20	41/18800	0.000859998	0.0736104	0.0502685	IGF1R/FOXO3	2
GO:0009749	response to glucose	3/20	189/18800	0.00100501	0.0736104	0.0502685	IGF1R/FOXO3/ACVR2B	3
GO:1904646	cellular response to amyloid-beta	2/20	45/18800	0.00103565	0.0736104	0.0502685	IGF1R/FOXO3	2
GO:0009746	response to hexose	3/20	193/18800	0.00106763	0.0736104	0.0502685	IGF1R/FOXO3/ACVR2B	3
GO:0045646	regulation of erythrocyte differentiation	2/20	47/18800	0.0011294	0.0736104	0.0502685	FOXO3/CDK6	2
GO:0034284	response to monosaccharide	3/20	200/18800	0.00118309	0.0736104	0.0502685	IGF1R/FOXO3/ACVR2B	3
GO:0048546	digestive tract morphogenesis	2/20	49/18800	0.00122709	0.0736104	0.0502685	EPB41L5/ACVR2B	2
GO:0071385	cellular response to glucocorticoid stimulus	2/20	53/18800	0.0014342	0.0736104	0.0502685	IGF1R/FOXO3	2
GO:0009952	anterior/posterior pattern specification	3/20	214/18800	0.00143706	0.0736104	0.0502685	EPB41L5/GBX2/ACVR2B	3
GO:0001954	positive regulation of cell-matrix adhesion	2/20	55/18800	0.0015436	0.0736104	0.0502685	EPB41L5/CDK6	2
GO:1904645	response to amyloid-beta	2/20	55/18800	0.0015436	0.0736104	0.0502685	IGF1R/FOXO3	2
GO:0009743	response to carbohydrate	3/20	226/18800	0.00168017	0.0751975	0.0513523	IGF1R/FOXO3/ACVR2B	3
GO:0071384	cellular response to corticosteroid stimulus	2/20	59/18800	0.00177399	0.0751975	0.0513523	IGF1R/FOXO3	2
GO:0097305	response to alcohol	3/20	235/18800	0.00187847	0.0754352	0.0515147	OPRM1/IGF1R/FOXO3	3
GO:0048872	homeostasis of number of cells	3/20	282/18800	0.00315096	0.108917	0.0743792	SIT1/FOXO3/CDK6	3
GO:0021766	hippocampus development	2/20	80/18800	0.00323281	0.108917	0.0743792	IGF1R/CDK6	2
GO:0030500	regulation of bone mineralization	2/20	81/18800	0.00331255	0.108917	0.0743792	ANKH/ACVR2B	2
GO:0031016	pancreas development	2/20	81/18800	0.00331255	0.108917	0.0743792	CDK6/ACVR2B	2
GO:0048511	rhythmic process	3/20	297/18800	0.00364573	0.108917	0.0743792	OPRM1/IGF1R/FOXO3	3
GO:0090398	cellular senescence	2/20	91/18800	0.00416013	0.108917	0.0743792	IGF1R/CDK6	2
GO:0097306	cellular response to alcohol	2/20	91/18800	0.00416013	0.108917	0.0743792	IGF1R/FOXO3	2
GO:0007044	cell-substrate junction assembly	2/20	92/18800	0.00424987	0.108917	0.0743792	EPB41L5/DST	2
GO:1901655	cellular response to ketone	2/20	94/18800	0.00443205	0.108917	0.0743792	IGF1R/FOXO3	2
GO:1904035	regulation of epithelial cell apoptotic process	2/20	94/18800	0.00443205	0.108917	0.0743792	IGF1R/FOXO3	2
GO:0021549	cerebellum development	2/20	98/18800	0.00480714	0.108917	0.0743792	IGF1R/GBX2	2
GO:0150115	cell-substrate junction organization	2/20	98/18800	0.00480714	0.108917	0.0743792	EPB41L5/DST	2
GO:0070167	regulation of biomineral tissue development	2/20	101/18800	0.00509779	0.108917	0.0743792	ANKH/ACVR2B	2
GO:0110149	regulation of biomineralization	2/20	103/18800	0.00529597	0.108917	0.0743792	ANKH/ACVR2B	2
GO:0022037	metencephalon development	2/20	107/18800	0.00570286	0.108917	0.0743792	IGF1R/GBX2	2
GO:0021761	limbic system development	2/20	108/18800	0.00580677	0.108917	0.0743792	IGF1R/CDK6	2
GO:0003002	regionalization	3/20	354/18800	0.00594928	0.108917	0.0743792	EPB41L5/GBX2/ACVR2B	3
GO:0030278	regulation of ossification	2/20	118/18800	0.00689341	0.108917	0.0743792	ANKH/ACVR2B	2
GO:1904019	epithelial cell apoptotic process	2/20	118/18800	0.00689341	0.108917	0.0743792	IGF1R/FOXO3	2
GO:0045471	response to ethanol	2/20	119/18800	0.0070068	0.108917	0.0743792	OPRM1/IGF1R	2
GO:0030900	forebrain development	3/20	376/18800	0.00702689	0.108917	0.0743792	IGF1R/GBX2/CDK6	3
GO:0030282	bone mineralization	2/20	121/18800	0.00723611	0.108917	0.0743792	ANKH/ACVR2B	2
GO:0010811	positive regulation of cell-substrate adhesion	2/20	122/18800	0.00735204	0.108917	0.0743792	EPB41L5/CDK6	2
GO:0001952	regulation of cell-matrix adhesion	2/20	123/18800	0.00746881	0.108917	0.0743792	EPB41L5/CDK6	2
GO:0030218	erythrocyte differentiation	2/20	124/18800	0.00758643	0.108917	0.0743792	FOXO3/CDK6	2
GO:0048565	digestive tract development	2/20	130/18800	0.00830976	0.108917	0.0743792	EPB41L5/ACVR2B	2
GO:0007498	mesoderm development	2/20	132/18800	0.00855754	0.108917	0.0743792	EPB41L5/ACVR2B	2
GO:0071333	cellular response to glucose stimulus	2/20	132/18800	0.00855754	0.108917	0.0743792	IGF1R/FOXO3	2
GO:0030048	actin filament-based movement	2/20	133/18800	0.00868267	0.108917	0.0743792	EPB41L5/FNBP1L	2
GO:0034101	erythrocyte homeostasis	2/20	133/18800	0.00868267	0.108917	0.0743792	FOXO3/CDK6	2
GO:0071331	cellular response to hexose stimulus	2/20	134/18800	0.00880863	0.108917	0.0743792	IGF1R/FOXO3	2
GO:0045667	regulation of osteoblast differentiation	2/20	136/18800	0.00906302	0.108917	0.0743792	CDK6/ACVR2B	2
GO:0071326	cellular response to monosaccharide stimulus	2/20	136/18800	0.00906302	0.108917	0.0743792	IGF1R/FOXO3	2
GO:0051384	response to glucocorticoid	2/20	139/18800	0.00945076	0.108917	0.0743792	IGF1R/FOXO3	2
GO:0001503	ossification	3/20	420/18800	0.00951422	0.108917	0.0743792	ANKH/CDK6/ACVR2B	3
GO:0034329	cell junction assembly	3/20	420/18800	0.00951422	0.108917	0.0743792	LHFPL4/EPB41L5/DST	3
GO:0055123	digestive system development	2/20	142/18800	0.00984585	0.108917	0.0743792	EPB41L5/ACVR2B	2
GO:0061351	neural precursor cell proliferation	2/20	143/18800	0.00997917	0.108917	0.0743792	GBX2/FOXO3	2
GO:0106106	cold-induced thermogenesis	2/20	146/18800	0.010384	0.108917	0.0743792	IGF1R/ACVR2B	2
GO:0120161	regulation of cold-induced thermogenesis	2/20	146/18800	0.010384	0.108917	0.0743792	IGF1R/ACVR2B	2
GO:0071322	cellular response to carbohydrate stimulus	2/20	147/18800	0.0105205	0.108917	0.0743792	IGF1R/FOXO3	2
GO:0001542	ovulation from ovarian follicle	1/20	10/18800	0.01059	0.108917	0.0743792	FOXO3	1
GO:0033197	response to vitamin E	1/20	10/18800	0.01059	0.108917	0.0743792	IGF1R	1
GO:0038003	G protein-coupled opioid receptor signaling pathway	1/20	10/18800	0.01059	0.108917	0.0743792	OPRM1	1
GO:1902884	positive regulation of response to oxidative stress	1/20	10/18800	0.01059	0.108917	0.0743792	FOXO3	1
GO:1990822	basic amino acid transmembrane transport	1/20	10/18800	0.01059	0.108917	0.0743792	SLC25A29	1
GO:2000659	regulation of interleukin-1-mediated signaling pathway	1/20	10/18800	0.01059	0.108917	0.0743792	IL1R1	1
GO:0030902	hindbrain development	2/20	150/18800	0.010935	0.108917	0.0743792	IGF1R/GBX2	2
GO:0031667	response to nutrient levels	3/20	446/18800	0.0111987	0.108917	0.0743792	OPRM1/IGF1R/FOXO3	3
GO:0045785	positive regulation of cell adhesion	3/20	446/18800	0.0111987	0.108917	0.0743792	EPB41L5/FOXO3/CDK6	3
GO:0001678	cellular glucose homeostasis	2/20	154/18800	0.0114987	0.108917	0.0743792	IGF1R/FOXO3	2
GO:0014889	muscle atrophy	1/20	11/18800	0.0116432	0.108917	0.0743792	FOXO3	1
GO:0015802	basic amino acid transport	1/20	11/18800	0.0116432	0.108917	0.0743792	SLC25A29	1
GO:0032525	somite rostral/caudal axis specification	1/20	11/18800	0.0116432	0.108917	0.0743792	EPB41L5	1
GO:0071394	cellular response to testosterone stimulus	1/20	11/18800	0.0116432	0.108917	0.0743792	IGF1R	1
GO:1902065	response to L-glutamate	1/20	11/18800	0.0116432	0.108917	0.0743792	IGF1R	1
GO:0031960	response to corticosteroid	2/20	157/18800	0.0119299	0.108917	0.0743792	IGF1R/FOXO3	2
GO:1990845	adaptive thermogenesis	2/20	159/18800	0.0122212	0.108917	0.0743792	IGF1R/ACVR2B	2
GO:0002262	myeloid cell homeostasis	2/20	160/18800	0.0123681	0.108917	0.0743792	FOXO3/CDK6	2
GO:0007389	pattern specification process	3/20	463/18800	0.0123885	0.108917	0.0743792	EPB41L5/GBX2/ACVR2B	3
GO:0021670	lateral ventricle development	1/20	12/18800	0.0126952	0.108917	0.0743792	CDK6	1
GO:0021794	thalamus development	1/20	12/18800	0.0126952	0.108917	0.0743792	GBX2	1
GO:0033690	positive regulation of osteoblast proliferation	1/20	12/18800	0.0126952	0.108917	0.0743792	IGF1R	1
GO:0043696	dedifferentiation	1/20	12/18800	0.0126952	0.108917	0.0743792	CDK6	1
GO:0043697	cell dedifferentiation	1/20	12/18800	0.0126952	0.108917	0.0743792	CDK6	1
GO:0045117	azole transmembrane transport	1/20	12/18800	0.0126952	0.108917	0.0743792	SLC25A29	1
GO:0048680	positive regulation of axon regeneration	1/20	12/18800	0.0126952	0.108917	0.0743792	IGF1R	1
GO:0106072	negative regulation of adenylate cyclase-activating G protein-coupled receptor signaling pathway	1/20	12/18800	0.0126952	0.108917	0.0743792	OPRM1	1
GO:0099173	postsynapse organization	2/20	163/18800	0.0128133	0.108917	0.0743792	LHFPL4/IGF1R	2
GO:0009991	response to extracellular stimulus	3/20	479/18800	0.0135729	0.108917	0.0743792	OPRM1/IGF1R/FOXO3	3
GO:0021543	pallium development	2/20	169/18800	0.0137247	0.108917	0.0743792	IGF1R/CDK6	2
GO:0015801	aromatic amino acid transport	1/20	13/18800	0.0137462	0.108917	0.0743792	SLC25A29	1
GO:0070572	positive regulation of neuron projection regeneration	1/20	13/18800	0.0137462	0.108917	0.0743792	IGF1R	1
GO:0090030	regulation of steroid hormone biosynthetic process	1/20	13/18800	0.0137462	0.108917	0.0743792	IGF1R	1
GO:0110096	cellular response to aldehyde	1/20	13/18800	0.0137462	0.108917	0.0743792	IGF1R	1
GO:1901298	regulation of hydrogen peroxide-mediated programmed cell death	1/20	13/18800	0.0137462	0.108917	0.0743792	FOXO3	1
GO:0031214	biomineral tissue development	2/20	170/18800	0.0138792	0.108917	0.0743792	ANKH/ACVR2B	2
GO:0110148	biomineralization	2/20	172/18800	0.0141907	0.108917	0.0743792	ANKH/ACVR2B	2
GO:0014744	positive regulation of muscle adaptation	1/20	14/18800	0.0147961	0.108917	0.0743792	FOXO3	1
GO:0032352	positive regulation of hormone metabolic process	1/20	14/18800	0.0147961	0.108917	0.0743792	IGF1R	1
GO:0070986	left/right axis specification	1/20	14/18800	0.0147961	0.108917	0.0743792	EPB41L5	1
GO:0072578	neurotransmitter-gated ion channel clustering	1/20	14/18800	0.0147961	0.108917	0.0743792	LHFPL4	1
GO:0072672	neutrophil extravasation	1/20	14/18800	0.0147961	0.108917	0.0743792	IL1R1	1
GO:0001659	temperature homeostasis	2/20	177/18800	0.0149827	0.108917	0.0743792	IGF1R/ACVR2B	2
GO:0010421	hydrogen peroxide-mediated programmed cell death	1/20	15/18800	0.015845	0.108917	0.0743792	FOXO3	1
GO:0021534	cell proliferation in hindbrain	1/20	15/18800	0.015845	0.108917	0.0743792	GBX2	1
GO:0021924	cell proliferation in external granule layer	1/20	15/18800	0.015845	0.108917	0.0743792	GBX2	1
GO:0021930	cerebellar granule cell precursor proliferation	1/20	15/18800	0.015845	0.108917	0.0743792	GBX2	1
GO:0035435	phosphate ion transmembrane transport	1/20	15/18800	0.015845	0.108917	0.0743792	ANKH	1
GO:0042074	cell migration involved in gastrulation	1/20	15/18800	0.015845	0.108917	0.0743792	EPB41L5	1
GO:0106070	regulation of adenylate cyclase-activating G protein-coupled receptor signaling pathway	1/20	15/18800	0.015845	0.108917	0.0743792	OPRM1	1
GO:1902036	regulation of hematopoietic stem cell differentiation	1/20	15/18800	0.015845	0.108917	0.0743792	CDK6	1
GO:0032095	regulation of response to food	1/20	16/18800	0.0168928	0.111707	0.0762845	OPRM1	1
GO:0060841	venous blood vessel development	1/20	16/18800	0.0168928	0.111707	0.0762845	ACVR2B	1
GO:0097468	programmed cell death in response to reactive oxygen species	1/20	16/18800	0.0168928	0.111707	0.0762845	FOXO3	1
GO:1904862	inhibitory synapse assembly	1/20	16/18800	0.0168928	0.111707	0.0762845	LHFPL4	1
GO:0007369	gastrulation	2/20	190/18800	0.0171293	0.111707	0.0762845	EPB41L5/ACVR2B	2
GO:1901654	response to ketone	2/20	190/18800	0.0171293	0.111707	0.0762845	IGF1R/FOXO3	2
GO:0006390	mitochondrial transcription	1/20	17/18800	0.0179396	0.113123	0.0772518	FOXO3	1
GO:0021542	dentate gyrus development	1/20	17/18800	0.0179396	0.113123	0.0772518	CDK6	1
GO:0048339	paraxial mesoderm development	1/20	17/18800	0.0179396	0.113123	0.0772518	EPB41L5	1
GO:0051412	response to corticosterone	1/20	17/18800	0.0179396	0.113123	0.0772518	FOXO3	1
GO:0030705	cytoskeleton-dependent intracellular transport	2/20	197/18800	0.0183367	0.113233	0.0773267	FNBP1L/DST	2
GO:0001946	lymphangiogenesis	1/20	18/18800	0.0189853	0.113233	0.0773267	ACVR2B	1
GO:0002693	positive regulation of cellular extravasation	1/20	18/18800	0.0189853	0.113233	0.0773267	IL1R1	1
GO:0002827	positive regulation of T-helper 1 type immune response	1/20	18/18800	0.0189853	0.113233	0.0773267	IL1R1	1
GO:0097284	hepatocyte apoptotic process	1/20	18/18800	0.0189853	0.113233	0.0773267	IGF1R	1
GO:1901888	regulation of cell junction assembly	2/20	201/18800	0.0190426	0.113233	0.0773267	LHFPL4/EPB41L5	2
GO:0002064	epithelial cell development	2/20	203/18800	0.0193998	0.113233	0.0773267	EPB41L5/CDK6	2
GO:0071383	cellular response to steroid hormone stimulus	2/20	203/18800	0.0193998	0.113233	0.0773267	IGF1R/FOXO3	2
GO:0007213	G protein-coupled acetylcholine receptor signaling pathway	1/20	19/18800	0.0200299	0.113233	0.0773267	OPRM1	1
GO:0030011	maintenance of cell polarity	1/20	19/18800	0.0200299	0.113233	0.0773267	DST	1
GO:0030050	vesicle transport along actin filament	1/20	19/18800	0.0200299	0.113233	0.0773267	FNBP1L	1
GO:0035743	CD4-positive, alpha-beta T cell cytokine production	1/20	19/18800	0.0200299	0.113233	0.0773267	IL1R1	1
GO:0061298	retina vasculature development in camera-type eye	1/20	19/18800	0.0200299	0.113233	0.0773267	ACVR2B	1
GO:0045637	regulation of myeloid cell differentiation	2/20	208/18800	0.0203052	0.113233	0.0773267	FOXO3/CDK6	2
GO:0048863	stem cell differentiation	2/20	211/18800	0.020857	0.113233	0.0773267	GBX2/CDK6	2
GO:0035902	response to immobilization stress	1/20	20/18800	0.0210735	0.113233	0.0773267	FOXO3	1
GO:0045591	positive regulation of regulatory T cell differentiation	1/20	20/18800	0.0210735	0.113233	0.0773267	FOXO3	1
GO:0045655	regulation of monocyte differentiation	1/20	20/18800	0.0210735	0.113233	0.0773267	CDK6	1
GO:0097062	dendritic spine maintenance	1/20	20/18800	0.0210735	0.113233	0.0773267	IGF1R	1
GO:0097320	plasma membrane tubulation	1/20	20/18800	0.0210735	0.113233	0.0773267	FNBP1L	1
GO:1903209	positive regulation of oxidative stress-induced cell death	1/20	20/18800	0.0210735	0.113233	0.0773267	FOXO3	1
GO:0010810	regulation of cell-substrate adhesion	2/20	217/18800	0.0219793	0.113252	0.0773396	EPB41L5/CDK6	2
GO:0008090	retrograde axonal transport	1/20	21/18800	0.022116	0.113252	0.0773396	DST	1
GO:0032098	regulation of appetite	1/20	21/18800	0.022116	0.113252	0.0773396	OPRM1	1
GO:0038083	peptidyl-tyrosine autophosphorylation	1/20	21/18800	0.022116	0.113252	0.0773396	IGF1R	1
GO:0045056	transcytosis	1/20	21/18800	0.022116	0.113252	0.0773396	IGF1R	1
GO:0099515	actin filament-based transport	1/20	21/18800	0.022116	0.113252	0.0773396	FNBP1L	1
GO:2000773	negative regulation of cellular senescence	1/20	21/18800	0.022116	0.113252	0.0773396	CDK6	1
GO:0007163	establishment or maintenance of cell polarity	2/20	219/18800	0.022359	0.113264	0.0773478	IGF1R/DST	2
GO:0007398	ectoderm development	1/20	22/18800	0.0231575	0.113264	0.0773478	EPB41L5	1
GO:0021884	forebrain neuron development	1/20	22/18800	0.0231575	0.113264	0.0773478	GBX2	1
GO:0046885	regulation of hormone biosynthetic process	1/20	22/18800	0.0231575	0.113264	0.0773478	IGF1R	1
GO:0060972	left/right pattern formation	1/20	22/18800	0.0231575	0.113264	0.0773478	EPB41L5	1
GO:1903428	positive regulation of reactive oxygen species biosynthetic process	1/20	22/18800	0.0231575	0.113264	0.0773478	FOXO3	1
GO:2000310	regulation of NMDA receptor activity	1/20	22/18800	0.0231575	0.113264	0.0773478	OPRM1	1
GO:0003323	type B pancreatic cell development	1/20	23/18800	0.0241979	0.114677	0.0783128	CDK6	1
GO:0010893	positive regulation of steroid biosynthetic process	1/20	23/18800	0.0241979	0.114677	0.0783128	IGF1R	1
GO:0030728	ovulation	1/20	23/18800	0.0241979	0.114677	0.0783128	FOXO3	1
GO:0036303	lymph vessel morphogenesis	1/20	23/18800	0.0241979	0.114677	0.0783128	ACVR2B	1
GO:0097150	neuronal stem cell population maintenance	1/20	23/18800	0.0241979	0.114677	0.0783128	FOXO3	1
GO:0042026	protein refolding	1/20	24/18800	0.0252372	0.117162	0.0800098	HSPA14	1
GO:2000353	positive regulation of endothelial cell apoptotic process	1/20	24/18800	0.0252372	0.117162	0.0800098	FOXO3	1
GO:0007160	cell-matrix adhesion	2/20	235/18800	0.0254941	0.117162	0.0800098	EPB41L5/CDK6	2
GO:0002438	acute inflammatory response to antigenic stimulus	1/20	25/18800	0.0262755	0.117162	0.0800098	OPRM1	1
GO:0006817	phosphate ion transport	1/20	25/18800	0.0262755	0.117162	0.0800098	ANKH	1
GO:0006929	substrate-dependent cell migration	1/20	25/18800	0.0262755	0.117162	0.0800098	EPB41L5	1
GO:0032104	regulation of response to extracellular stimulus	1/20	25/18800	0.0262755	0.117162	0.0800098	OPRM1	1
GO:0032107	regulation of response to nutrient levels	1/20	25/18800	0.0262755	0.117162	0.0800098	OPRM1	1
GO:0001649	osteoblast differentiation	2/20	241/18800	0.0267139	0.117162	0.0800098	CDK6/ACVR2B	2
GO:0001702	gastrulation with mouth forming second	1/20	26/18800	0.0273128	0.117162	0.0800098	ACVR2B	1
GO:0002726	positive regulation of T cell cytokine production	1/20	26/18800	0.0273128	0.117162	0.0800098	IL1R1	1
GO:0032925	regulation of activin receptor signaling pathway	1/20	26/18800	0.0273128	0.117162	0.0800098	ACVR2B	1
GO:0051894	positive regulation of focal adhesion assembly	1/20	26/18800	0.0273128	0.117162	0.0800098	EPB41L5	1
GO:0071549	cellular response to dexamethasone stimulus	1/20	26/18800	0.0273128	0.117162	0.0800098	IGF1R	1
GO:1904385	cellular response to angiotensin	1/20	26/18800	0.0273128	0.117162	0.0800098	IGF1R	1
GO:0042593	glucose homeostasis	2/20	244/18800	0.0273326	0.117162	0.0800098	IGF1R/FOXO3	2
GO:0048762	mesenchymal cell differentiation	2/20	244/18800	0.0273326	0.117162	0.0800098	EPB41L5/GBX2	2
GO:0033500	carbohydrate homeostasis	2/20	245/18800	0.0275402	0.117392	0.080167	IGF1R/FOXO3	2
GO:0021537	telencephalon development	2/20	247/18800	0.0279572	0.117853	0.0804817	IGF1R/CDK6	2
GO:0098656	anion transmembrane transport	2/20	247/18800	0.0279572	0.117853	0.0804817	SLC25A29/ANKH	2
GO:0001556	oocyte maturation	1/20	27/18800	0.028349	0.118848	0.0811611	FOXO3	1
GO:0071560	cellular response to transforming growth factor beta stimulus	2/20	252/18800	0.0290111	0.119635	0.0816986	EPB41L5/IGF1R	2
GO:0014072	response to isoquinoline alkaloid	1/20	28/18800	0.0293842	0.119635	0.0816986	OPRM1	1
GO:0033688	regulation of osteoblast proliferation	1/20	28/18800	0.0293842	0.119635	0.0816986	IGF1R	1
GO:0043278	response to morphine	1/20	28/18800	0.0293842	0.119635	0.0816986	OPRM1	1
GO:1903205	regulation of hydrogen peroxide-induced cell death	1/20	28/18800	0.0293842	0.119635	0.0816986	FOXO3	1
GO:0071559	response to transforming growth factor beta	2/20	258/18800	0.0302968	0.119635	0.0816986	EPB41L5/IGF1R	2
GO:0002068	glandular epithelial cell development	1/20	29/18800	0.0304183	0.119635	0.0816986	CDK6	1
GO:0002825	regulation of T-helper 1 type immune response	1/20	29/18800	0.0304183	0.119635	0.0816986	IL1R1	1
GO:0003309	type B pancreatic cell differentiation	1/20	29/18800	0.0304183	0.119635	0.0816986	CDK6	1
GO:0048679	regulation of axon regeneration	1/20	29/18800	0.0304183	0.119635	0.0816986	IGF1R	1
GO:0051491	positive regulation of filopodium assembly	1/20	29/18800	0.0304183	0.119635	0.0816986	FNBP1L	1
GO:0095500	acetylcholine receptor signaling pathway	1/20	29/18800	0.0304183	0.119635	0.0816986	OPRM1	1
GO:0030217	T cell differentiation	2/20	263/18800	0.0313856	0.119987	0.081939	FOXO3/CDK6	2
GO:0001945	lymph vessel development	1/20	30/18800	0.0314513	0.119987	0.081939	ACVR2B	1
GO:0021591	ventricular system development	1/20	30/18800	0.0314513	0.119987	0.081939	CDK6	1
GO:0060218	hematopoietic stem cell differentiation	1/20	30/18800	0.0314513	0.119987	0.081939	CDK6	1
GO:0070498	interleukin-1-mediated signaling pathway	1/20	30/18800	0.0314513	0.119987	0.081939	IL1R1	1
GO:1990776	response to angiotensin	1/20	30/18800	0.0314513	0.119987	0.081939	IGF1R	1
GO:0150117	positive regulation of cell-substrate junction organization	1/20	31/18800	0.0324834	0.122592	0.083718	EPB41L5	1
GO:1905145	cellular response to acetylcholine	1/20	31/18800	0.0324834	0.122592	0.083718	OPRM1	1
GO:0035883	enteroendocrine cell differentiation	1/20	32/18800	0.0335143	0.122592	0.083718	CDK6	1
GO:0036474	cell death in response to hydrogen peroxide	1/20	32/18800	0.0335143	0.122592	0.083718	FOXO3	1
GO:0051085	chaperone cofactor-dependent protein refolding	1/20	32/18800	0.0335143	0.122592	0.083718	HSPA14	1
GO:0070570	regulation of neuron projection regeneration	1/20	32/18800	0.0335143	0.122592	0.083718	IGF1R	1
GO:1902624	positive regulation of neutrophil migration	1/20	32/18800	0.0335143	0.122592	0.083718	IL1R1	1
GO:1905144	response to acetylcholine	1/20	32/18800	0.0335143	0.122592	0.083718	OPRM1	1
GO:0003382	epithelial cell morphogenesis	1/20	33/18800	0.0345443	0.122592	0.083718	EPB41L5	1
GO:0033687	osteoblast proliferation	1/20	33/18800	0.0345443	0.122592	0.083718	IGF1R	1
GO:0045589	regulation of regulatory T cell differentiation	1/20	33/18800	0.0345443	0.122592	0.083718	FOXO3	1
GO:0045648	positive regulation of erythrocyte differentiation	1/20	33/18800	0.0345443	0.122592	0.083718	FOXO3	1
GO:0045940	positive regulation of steroid metabolic process	1/20	33/18800	0.0345443	0.122592	0.083718	IGF1R	1
GO:0051930	regulation of sensory perception of pain	1/20	33/18800	0.0345443	0.122592	0.083718	OPRM1	1
GO:0051931	regulation of sensory perception	1/20	33/18800	0.0345443	0.122592	0.083718	OPRM1	1
GO:1901532	regulation of hematopoietic progenitor cell differentiation	1/20	34/18800	0.0355731	0.125659	0.0858124	CDK6	1
GO:1902105	regulation of leukocyte differentiation	2/20	283/18800	0.0358944	0.126209	0.0861883	FOXO3/CDK6	2
GO:0001569	branching involved in blood vessel morphogenesis	1/20	35/18800	0.036601	0.127035	0.0867525	GBX2	1
GO:0043243	positive regulation of protein-containing complex disassembly	1/20	35/18800	0.036601	0.127035	0.0867525	IGF1R	1
GO:0001941	postsynaptic membrane organization	1/20	36/18800	0.0376278	0.127035	0.0867525	LHFPL4	1
GO:0021532	neural tube patterning	1/20	36/18800	0.0376278	0.127035	0.0867525	GBX2	1
GO:0030224	monocyte differentiation	1/20	36/18800	0.0376278	0.127035	0.0867525	CDK6	1
GO:0032350	regulation of hormone metabolic process	1/20	36/18800	0.0376278	0.127035	0.0867525	IGF1R	1
GO:0045066	regulatory T cell differentiation	1/20	36/18800	0.0376278	0.127035	0.0867525	FOXO3	1
GO:0048854	brain morphogenesis	1/20	36/18800	0.0376278	0.127035	0.0867525	FOXO3	1
GO:0071312	cellular response to alkaloid	1/20	36/18800	0.0376278	0.127035	0.0867525	OPRM1	1
GO:0003230	cardiac atrium development	1/20	37/18800	0.0386536	0.128229	0.0875675	IGF1R	1
GO:0032094	response to food	1/20	37/18800	0.0386536	0.128229	0.0875675	OPRM1	1
GO:0048009	insulin-like growth factor receptor signaling pathway	1/20	37/18800	0.0386536	0.128229	0.0875675	IGF1R	1
GO:0051084	'de novo' posttranslational protein folding	1/20	37/18800	0.0386536	0.128229	0.0875675	HSPA14	1
GO:0002369	T cell cytokine production	1/20	38/18800	0.0396783	0.128861	0.0879995	IL1R1	1
GO:0002724	regulation of T cell cytokine production	1/20	38/18800	0.0396783	0.128861	0.0879995	IL1R1	1
GO:0098926	postsynaptic signal transduction	1/20	38/18800	0.0396783	0.128861	0.0879995	OPRM1	1
GO:1904037	positive regulation of epithelial cell apoptotic process	1/20	38/18800	0.0396783	0.128861	0.0879995	FOXO3	1
GO:0060485	mesenchyme development	2/20	301/18800	0.0401559	0.128861	0.0879995	EPB41L5/GBX2	2
GO:0002691	regulation of cellular extravasation	1/20	39/18800	0.040702	0.128861	0.0879995	IL1R1	1
GO:0032570	response to progesterone	1/20	39/18800	0.040702	0.128861	0.0879995	IGF1R	1
GO:0042755	eating behavior	1/20	39/18800	0.040702	0.128861	0.0879995	OPRM1	1
GO:0043029	T cell homeostasis	1/20	39/18800	0.040702	0.128861	0.0879995	SIT1	1
GO:0097242	amyloid-beta clearance	1/20	39/18800	0.040702	0.128861	0.0879995	IGF1R	1
GO:1901031	regulation of response to reactive oxygen species	1/20	39/18800	0.040702	0.128861	0.0879995	FOXO3	1
GO:0071392	cellular response to estradiol stimulus	1/20	40/18800	0.0417246	0.131553	0.0898377	IGF1R	1
GO:0071496	cellular response to external stimulus	2/20	309/18800	0.0421096	0.132221	0.0902935	IGF1R/FOXO3	2
GO:0006458	'de novo' protein folding	1/20	41/18800	0.0427462	0.132583	0.0905408	HSPA14	1
GO:0021879	forebrain neuron differentiation	1/20	41/18800	0.0427462	0.132583	0.0905408	GBX2	1
GO:0033574	response to testosterone	1/20	41/18800	0.0427462	0.132583	0.0905408	IGF1R	1
GO:0030501	positive regulation of bone mineralization	1/20	42/18800	0.0437668	0.134654	0.0919549	ACVR2B	1
GO:0032467	positive regulation of cytokinesis	1/20	42/18800	0.0437668	0.134654	0.0919549	IGF1R	1
GO:0000578	embryonic axis specification	1/20	43/18800	0.0447864	0.135603	0.0926034	EPB41L5	1
GO:0001709	cell fate determination	1/20	43/18800	0.0447864	0.135603	0.0926034	POU6F2	1
GO:0014002	astrocyte development	1/20	43/18800	0.0447864	0.135603	0.0926034	CDK6	1
GO:0016266	O-glycan processing	1/20	43/18800	0.0447864	0.135603	0.0926034	GALNT15	1
GO:0002066	columnar/cuboidal epithelial cell development	1/20	44/18800	0.0458049	0.138139	0.094335	CDK6	1
GO:0042088	T-helper 1 type immune response	1/20	45/18800	0.0468224	0.138471	0.0945617	IL1R1	1
GO:0072583	clathrin-dependent endocytosis	1/20	45/18800	0.0468224	0.138471	0.0945617	FNBP1L	1
GO:1902622	regulation of neutrophil migration	1/20	45/18800	0.0468224	0.138471	0.0945617	IL1R1	1
GO:1902895	positive regulation of pri-miRNA transcription by RNA polymerase II	1/20	45/18800	0.0468224	0.138471	0.0945617	FOXO3	1
GO:1990090	cellular response to nerve growth factor stimulus	1/20	45/18800	0.0468224	0.138471	0.0945617	FOXO3	1
GO:0048545	response to steroid hormone	2/20	330/18800	0.0474065	0.139657	0.0953718	IGF1R/FOXO3	2
GO:0001974	blood vessel remodeling	1/20	46/18800	0.0478388	0.139851	0.095504	ACVR2B	1
GO:0031018	endocrine pancreas development	1/20	46/18800	0.0478388	0.139851	0.095504	CDK6	1
GO:0032924	activin receptor signaling pathway	1/20	47/18800	0.0488542	0.140155	0.0957119	ACVR2B	1
GO:0042220	response to cocaine	1/20	47/18800	0.0488542	0.140155	0.0957119	OPRM1	1
GO:0120163	negative regulation of cold-induced thermogenesis	1/20	47/18800	0.0488542	0.140155	0.0957119	ACVR2B	1
GO:1990089	response to nerve growth factor	1/20	47/18800	0.0488542	0.140155	0.0957119	FOXO3	1
GO:0048146	positive regulation of fibroblast proliferation	1/20	48/18800	0.0498686	0.140155	0.0957119	CDK6	1
GO:0048483	autonomic nervous system development	1/20	48/18800	0.0498686	0.140155	0.0957119	GBX2	1
GO:1903426	regulation of reactive oxygen species biosynthetic process	1/20	48/18800	0.0498686	0.140155	0.0957119	FOXO3	1
GO:0031346	positive regulation of cell projection organization	2/20	341/18800	0.0502754	0.140155	0.0957119	FNBP1L/IGF1R	2
GO:0050863	regulation of T cell activation	2/20	342/18800	0.0505393	0.140155	0.0957119	SIT1/FOXO3	2
GO:0000959	mitochondrial RNA metabolic process	1/20	49/18800	0.050882	0.140155	0.0957119	FOXO3	1
GO:0002762	negative regulation of myeloid leukocyte differentiation	1/20	49/18800	0.050882	0.140155	0.0957119	CDK6	1
GO:0010656	negative regulation of muscle cell apoptotic process	1/20	49/18800	0.050882	0.140155	0.0957119	IGF1R	1
GO:0022602	ovulation cycle process	1/20	49/18800	0.050882	0.140155	0.0957119	FOXO3	1
GO:0035094	response to nicotine	1/20	49/18800	0.050882	0.140155	0.0957119	IGF1R	1
GO:0051489	regulation of filopodium assembly	1/20	49/18800	0.050882	0.140155	0.0957119	FNBP1L	1
GO:2000772	regulation of cellular senescence	1/20	49/18800	0.050882	0.140155	0.0957119	CDK6	1
GO:0021872	forebrain generation of neurons	1/20	50/18800	0.0518943	0.141919	0.0969164	GBX2	1
GO:0042149	cellular response to glucose starvation	1/20	50/18800	0.0518943	0.141919	0.0969164	FOXO3	1
GO:0009306	protein secretion	2/20	350/18800	0.0526692	0.142726	0.0974677	OPRM1/ACVR2B	2
GO:0045668	negative regulation of osteoblast differentiation	1/20	51/18800	0.0529056	0.142726	0.0974677	CDK6	1
GO:0045778	positive regulation of ossification	1/20	51/18800	0.0529056	0.142726	0.0974677	ACVR2B	1
GO:0035592	establishment of protein localization to extracellular region	2/20	351/18800	0.0529378	0.142726	0.0974677	OPRM1/ACVR2B	2
GO:0031103	axon regeneration	1/20	52/18800	0.0539159	0.143337	0.0978851	IGF1R	1
GO:0043525	positive regulation of neuron apoptotic process	1/20	52/18800	0.0539159	0.143337	0.0978851	FOXO3	1
GO:0070169	positive regulation of biomineral tissue development	1/20	52/18800	0.0539159	0.143337	0.0978851	ACVR2B	1
GO:1904036	negative regulation of epithelial cell apoptotic process	1/20	52/18800	0.0539159	0.143337	0.0978851	IGF1R	1
GO:0110151	positive regulation of biomineralization	1/20	53/18800	0.0549252	0.145482	0.0993499	ACVR2B	1
GO:0071692	protein localization to extracellular region	2/20	359/18800	0.0551041	0.145482	0.0993499	OPRM1/ACVR2B	2
GO:1901653	cellular response to peptide	2/20	361/18800	0.0556506	0.145656	0.0994685	IGF1R/FOXO3	2
GO:0002067	glandular epithelial cell differentiation	1/20	54/18800	0.0559334	0.145656	0.0994685	CDK6	1
GO:0045744	negative regulation of G protein-coupled receptor signaling pathway	1/20	54/18800	0.0559334	0.145656	0.0994685	OPRM1	1
GO:0048599	oocyte development	1/20	54/18800	0.0559334	0.145656	0.0994685	FOXO3	1
GO:0031589	cell-substrate adhesion	2/20	364/18800	0.0564741	0.146564	0.100088	EPB41L5/CDK6	2
GO:0043113	receptor clustering	1/20	56/18800	0.0579469	0.149876	0.10235	LHFPL4	1
GO:1903706	regulation of hemopoiesis	2/20	371/18800	0.0584127	0.149935	0.10239	FOXO3/CDK6	2
GO:0001541	ovarian follicle development	1/20	57/18800	0.058952	0.149935	0.10239	FOXO3	1
GO:0001961	positive regulation of cytokine-mediated signaling pathway	1/20	57/18800	0.058952	0.149935	0.10239	IL1R1	1
GO:0009948	anterior/posterior axis specification	1/20	57/18800	0.058952	0.149935	0.10239	EPB41L5	1
GO:0031122	cytoplasmic microtubule organization	1/20	57/18800	0.058952	0.149935	0.10239	DST	1
GO:0009994	oocyte differentiation	1/20	58/18800	0.0599562	0.151982	0.103788	FOXO3	1
GO:0001755	neural crest cell migration	1/20	59/18800	0.0609593	0.152	0.103801	GBX2	1
GO:0002711	positive regulation of T cell mediated immunity	1/20	59/18800	0.0609593	0.152	0.103801	IL1R1	1
GO:0031102	neuron projection regeneration	1/20	59/18800	0.0609593	0.152	0.103801	IGF1R	1
GO:1902893	regulation of pri-miRNA transcription by RNA polymerase II	1/20	59/18800	0.0609593	0.152	0.103801	FOXO3	1
GO:2000351	regulation of endothelial cell apoptotic process	1/20	59/18800	0.0609593	0.152	0.103801	FOXO3	1
GO:0030098	lymphocyte differentiation	2/20	382/18800	0.0615063	0.152864	0.104391	FOXO3/CDK6	2
GO:0061614	pri-miRNA transcription by RNA polymerase II	1/20	60/18800	0.0619615	0.153495	0.104822	FOXO3	1
GO:0099601	regulation of neurotransmitter receptor activity	1/20	61/18800	0.0629626	0.154969	0.105828	OPRM1	1
GO:1903409	reactive oxygen species biosynthetic process	1/20	61/18800	0.0629626	0.154969	0.105828	FOXO3	1
GO:2000736	regulation of stem cell differentiation	1/20	62/18800	0.0639627	0.156707	0.107015	CDK6	1
GO:0030099	myeloid cell differentiation	2/20	391/18800	0.0640795	0.156707	0.107015	FOXO3/CDK6	2
GO:0051893	regulation of focal adhesion assembly	1/20	63/18800	0.0649617	0.157352	0.107456	EPB41L5	1
GO:0070542	response to fatty acid	1/20	63/18800	0.0649617	0.157352	0.107456	FOXO3	1
GO:0090109	regulation of cell-substrate junction assembly	1/20	63/18800	0.0649617	0.157352	0.107456	EPB41L5	1
GO:0006900	vesicle budding from membrane	1/20	64/18800	0.0659598	0.158167	0.108013	FNBP1L	1
GO:0060760	positive regulation of response to cytokine stimulus	1/20	64/18800	0.0659598	0.158167	0.108013	IL1R1	1
GO:0098930	axonal transport	1/20	64/18800	0.0659598	0.158167	0.108013	DST	1
GO:0001756	somitogenesis	1/20	65/18800	0.0669569	0.158167	0.108013	EPB41L5	1
GO:0002260	lymphocyte homeostasis	1/20	65/18800	0.0669569	0.158167	0.108013	SIT1	1
GO:0042446	hormone biosynthetic process	1/20	65/18800	0.0669569	0.158167	0.108013	IGF1R	1
GO:0043954	cellular component maintenance	1/20	65/18800	0.0669569	0.158167	0.108013	IGF1R	1
GO:0072577	endothelial cell apoptotic process	1/20	65/18800	0.0669569	0.158167	0.108013	FOXO3	1
GO:0038034	signal transduction in absence of ligand	1/20	66/18800	0.0679529	0.159043	0.108611	FOXO3	1
GO:0046847	filopodium assembly	1/20	66/18800	0.0679529	0.159043	0.108611	FNBP1L	1
GO:0097192	extrinsic apoptotic signaling pathway in absence of ligand	1/20	66/18800	0.0679529	0.159043	0.108611	FOXO3	1
GO:0007187	G protein-coupled receptor signaling pathway, coupled to cyclic nucleotide second messenger	1/20	67/18800	0.0689479	0.160388	0.109529	OPRM1	1
GO:1902475	L-alpha-amino acid transmembrane transport	1/20	67/18800	0.0689479	0.160388	0.109529	SLC25A29	1
GO:0002720	positive regulation of cytokine production involved in immune response	1/20	68/18800	0.069942	0.161226	0.110101	IL1R1	1
GO:0050709	negative regulation of protein secretion	1/20	68/18800	0.069942	0.161226	0.110101	OPRM1	1
GO:0150116	regulation of cell-substrate junction organization	1/20	68/18800	0.069942	0.161226	0.110101	EPB41L5	1
GO:0015807	L-amino acid transport	1/20	69/18800	0.070935	0.163022	0.111328	SLC25A29	1
GO:0061077	chaperone-mediated protein folding	1/20	70/18800	0.071927	0.164312	0.112209	HSPA14	1
GO:0071260	cellular response to mechanical stimulus	1/20	70/18800	0.071927	0.164312	0.112209	IGF1R	1
GO:0050808	synapse organization	2/20	419/18800	0.0723172	0.164711	0.112481	LHFPL4/IGF1R	2
GO:0099518	vesicle cytoskeletal trafficking	1/20	71/18800	0.072918	0.165093	0.112742	FNBP1L	1
GO:2000379	positive regulation of reactive oxygen species metabolic process	1/20	71/18800	0.072918	0.165093	0.112742	FOXO3	1
GO:0030330	DNA damage response, signal transduction by p53 class mediator	1/20	72/18800	0.073908	0.165372	0.112932	FOXO3	1
GO:0045665	negative regulation of neuron differentiation	1/20	72/18800	0.073908	0.165372	0.112932	FOXO3	1
GO:0050810	regulation of steroid biosynthetic process	1/20	72/18800	0.073908	0.165372	0.112932	IGF1R	1
GO:1903036	positive regulation of response to wounding	1/20	72/18800	0.073908	0.165372	0.112932	IGF1R	1
GO:0001707	mesoderm formation	1/20	73/18800	0.074897	0.166608	0.113776	EPB41L5	1
GO:0045123	cellular extravasation	1/20	73/18800	0.074897	0.166608	0.113776	IL1R1	1
GO:0042060	wound healing	2/20	429/18800	0.075341	0.166859	0.113948	OPRM1/DST	2
GO:0007409	axonogenesis	2/20	430/18800	0.0756457	0.166859	0.113948	IGF1R/GBX2	2
GO:0009880	embryonic pattern specification	1/20	74/18800	0.075885	0.166859	0.113948	EPB41L5	1
GO:0045669	positive regulation of osteoblast differentiation	1/20	74/18800	0.075885	0.166859	0.113948	ACVR2B	1
GO:1903131	mononuclear cell differentiation	2/20	433/18800	0.0765621	0.167103	0.114115	FOXO3/CDK6	2
GO:0002437	inflammatory response to antigenic stimulus	1/20	75/18800	0.0768719	0.167103	0.114115	OPRM1	1
GO:0021536	diencephalon development	1/20	75/18800	0.0768719	0.167103	0.114115	GBX2	1
GO:0048332	mesoderm morphogenesis	1/20	75/18800	0.0768719	0.167103	0.114115	EPB41L5	1
GO:0051960	regulation of nervous system development	2/20	440/18800	0.0787147	0.16966	0.115861	OPRM1/GBX2	2
GO:0032729	positive regulation of interferon-gamma production	1/20	77/18800	0.0788429	0.16966	0.115861	IL1R1	1
GO:1903201	regulation of oxidative stress-induced cell death	1/20	77/18800	0.0788429	0.16966	0.115861	FOXO3	1
GO:0032103	positive regulation of response to external stimulus	2/20	442/18800	0.0793334	0.16966	0.115861	OPRM1/IGF1R	2
GO:0007193	adenylate cyclase-inhibiting G protein-coupled receptor signaling pathway	1/20	78/18800	0.0798269	0.16966	0.115861	OPRM1	1
GO:0007492	endoderm development	1/20	78/18800	0.0798269	0.16966	0.115861	EPB41L5	1
GO:0008088	axo-dendritic transport	1/20	78/18800	0.0798269	0.16966	0.115861	DST	1
GO:0033077	T cell differentiation in thymus	1/20	78/18800	0.0798269	0.16966	0.115861	CDK6	1
GO:0014068	positive regulation of phosphatidylinositol 3-kinase signaling	1/20	79/18800	0.0808099	0.170326	0.116315	IGF1R	1
GO:0048145	regulation of fibroblast proliferation	1/20	79/18800	0.0808099	0.170326	0.116315	CDK6	1
GO:0048708	astrocyte differentiation	1/20	79/18800	0.0808099	0.170326	0.116315	CDK6	1
GO:0021954	central nervous system neuron development	1/20	80/18800	0.0817919	0.171448	0.117082	GBX2	1
GO:0097061	dendritic spine organization	1/20	80/18800	0.0817919	0.171448	0.117082	IGF1R	1
GO:0023061	signal release	2/20	451/18800	0.0821368	0.1717	0.117254	OPRM1/ACVR2B	2
GO:0010660	regulation of muscle cell apoptotic process	1/20	81/18800	0.0827729	0.172086	0.117518	IGF1R	1
GO:0048144	fibroblast proliferation	1/20	81/18800	0.0827729	0.172086	0.117518	CDK6	1
GO:0198738	cell-cell signaling by wnt	2/20	454/18800	0.0830784	0.172252	0.117631	OPRM1/FOXO3	2
GO:0022407	regulation of cell-cell adhesion	2/20	456/18800	0.083708	0.172862	0.118047	EPB41L5/FOXO3	2
GO:0014032	neural crest cell development	1/20	83/18800	0.0847319	0.172862	0.118047	GBX2	1
GO:0032092	positive regulation of protein binding	1/20	83/18800	0.0847319	0.172862	0.118047	EPB41L5	1
GO:0033273	response to vitamin	1/20	83/18800	0.0847319	0.172862	0.118047	IGF1R	1
GO:0048041	focal adhesion assembly	1/20	83/18800	0.0847319	0.172862	0.118047	EPB41L5	1
GO:0048678	response to axon injury	1/20	83/18800	0.0847319	0.172862	0.118047	IGF1R	1
GO:0061053	somite development	1/20	84/18800	0.0857099	0.174391	0.119092	EPB41L5	1
GO:0010657	muscle cell apoptotic process	1/20	85/18800	0.0866869	0.174979	0.119493	IGF1R	1
GO:0046889	positive regulation of lipid biosynthetic process	1/20	85/18800	0.0866869	0.174979	0.119493	IGF1R	1
GO:2000177	regulation of neural precursor cell proliferation	1/20	85/18800	0.0866869	0.174979	0.119493	FOXO3	1
GO:0009791	post-embryonic development	1/20	87/18800	0.0886379	0.175965	0.120166	ACVR2B	1
GO:1901216	positive regulation of neuron death	1/20	87/18800	0.0886379	0.175965	0.120166	FOXO3	1
GO:1990542	mitochondrial transmembrane transport	1/20	87/18800	0.0886379	0.175965	0.120166	SLC25A29	1
GO:0002709	regulation of T cell mediated immunity	1/20	88/18800	0.089612	0.175965	0.120166	IL1R1	1
GO:0014031	mesenchymal cell development	1/20	88/18800	0.089612	0.175965	0.120166	GBX2	1
GO:0045104	intermediate filament cytoskeleton organization	1/20	88/18800	0.089612	0.175965	0.120166	DST	1
GO:0048864	stem cell development	1/20	88/18800	0.089612	0.175965	0.120166	GBX2	1
GO:0033674	positive regulation of kinase activity	2/20	476/18800	0.0900867	0.175965	0.120166	IGF1R/ACVR2B	2
GO:0001776	leukocyte homeostasis	1/20	89/18800	0.090585	0.175965	0.120166	SIT1	1
GO:0006493	protein O-linked glycosylation	1/20	89/18800	0.090585	0.175965	0.120166	GALNT15	1
GO:0045103	intermediate filament-based process	1/20	89/18800	0.090585	0.175965	0.120166	DST	1
GO:0051781	positive regulation of cell division	1/20	89/18800	0.090585	0.175965	0.120166	IGF1R	1
GO:0106027	neuron projection organization	1/20	89/18800	0.090585	0.175965	0.120166	IGF1R	1
GO:0061564	axon development	2/20	479/18800	0.0910562	0.175965	0.120166	IGF1R/GBX2	2
GO:0001667	ameboidal-type cell migration	2/20	480/18800	0.09138	0.175965	0.120166	EPB41L5/GBX2	2
GO:0032508	DNA duplex unwinding	1/20	90/18800	0.0915571	0.175965	0.120166	RAD54L2	1
GO:0042475	odontogenesis of dentin-containing tooth	1/20	90/18800	0.0915571	0.175965	0.120166	ACVR2B	1
GO:0070301	cellular response to hydrogen peroxide	1/20	90/18800	0.0915571	0.175965	0.120166	FOXO3	1
GO:0098661	inorganic anion transmembrane transport	1/20	90/18800	0.0915571	0.175965	0.120166	ANKH	1
GO:0032465	regulation of cytokinesis	1/20	91/18800	0.0925282	0.176497	0.12053	IGF1R	1
GO:0045638	negative regulation of myeloid cell differentiation	1/20	91/18800	0.0925282	0.176497	0.12053	CDK6	1
GO:0060021	roof of mouth development	1/20	91/18800	0.0925282	0.176497	0.12053	ACVR2B	1
GO:0019221	cytokine-mediated signaling pathway	2/20	486/18800	0.0933308	0.17702	0.120887	IL1R1/FOXO3	2
GO:0002065	columnar/cuboidal epithelial cell differentiation	1/20	92/18800	0.0934983	0.17702	0.120887	CDK6	1
GO:1900407	regulation of cellular response to oxidative stress	1/20	92/18800	0.0934983	0.17702	0.120887	FOXO3	1
GO:0043410	positive regulation of MAPK cascade	2/20	491/18800	0.0949661	0.178483	0.121886	OPRM1/IGF1R	2
GO:1901652	response to peptide	2/20	491/18800	0.0949661	0.178483	0.121886	IGF1R/FOXO3	2
GO:0009798	axis specification	1/20	94/18800	0.0954355	0.178483	0.121886	EPB41L5	1
GO:0045582	positive regulation of T cell differentiation	1/20	94/18800	0.0954355	0.178483	0.121886	FOXO3	1
GO:0044089	positive regulation of cellular component biogenesis	2/20	494/18800	0.0959514	0.178483	0.121886	EPB41L5/FNBP1L	2
GO:0014033	neural crest cell differentiation	1/20	95/18800	0.0964026	0.178483	0.121886	GBX2	1
GO:0043502	regulation of muscle adaptation	1/20	95/18800	0.0964026	0.178483	0.121886	FOXO3	1
GO:0048661	positive regulation of smooth muscle cell proliferation	1/20	95/18800	0.0964026	0.178483	0.121886	IGF1R	1
GO:0060079	excitatory postsynaptic potential	1/20	95/18800	0.0964026	0.178483	0.121886	OPRM1	1
GO:0010817	regulation of hormone levels	2/20	496/18800	0.09661	0.178483	0.121886	IGF1R/ACVR2B	2
GO:0032091	negative regulation of protein binding	1/20	96/18800	0.0973688	0.179018	0.122251	EPB41L5	1
GO:0032392	DNA geometric change	1/20	96/18800	0.0973688	0.179018	0.122251	RAD54L2	1
GO:0043279	response to alkaloid	1/20	97/18800	0.098334	0.180358	0.123166	OPRM1	1
GO:0002718	regulation of cytokine production involved in immune response	1/20	98/18800	0.0992982	0.180392	0.123189	IL1R1	1
GO:0034620	cellular response to unfolded protein	1/20	98/18800	0.0992982	0.180392	0.123189	HSPA14	1
GO:0036473	cell death in response to oxidative stress	1/20	98/18800	0.0992982	0.180392	0.123189	FOXO3	1
GO:0120162	positive regulation of cold-induced thermogenesis	1/20	98/18800	0.0992982	0.180392	0.123189	IGF1R	1
GO:0019233	sensory perception of pain	1/20	99/18800	0.100261	0.181278	0.123795	OPRM1	1
GO:0045639	positive regulation of myeloid cell differentiation	1/20	99/18800	0.100261	0.181278	0.123795	FOXO3	1
GO:0002367	cytokine production involved in immune response	1/20	100/18800	0.101224	0.182155	0.124393	IL1R1	1
GO:0003333	amino acid transmembrane transport	1/20	100/18800	0.101224	0.182155	0.124393	SLC25A29	1
GO:0048477	oogenesis	1/20	101/18800	0.102185	0.182593	0.124692	FOXO3	1
GO:0099565	chemical synaptic transmission, postsynaptic	1/20	101/18800	0.102185	0.182593	0.124692	OPRM1	1
GO:1902882	regulation of response to oxidative stress	1/20	101/18800	0.102185	0.182593	0.124692	FOXO3	1
GO:1902106	negative regulation of leukocyte differentiation	1/20	102/18800	0.103145	0.183445	0.125275	CDK6	1
GO:0035282	segmentation	1/20	103/18800	0.104104	0.183445	0.125275	EPB41L5	1
GO:0042472	inner ear morphogenesis	1/20	103/18800	0.104104	0.183445	0.125275	GBX2	1
GO:0051963	regulation of synapse assembly	1/20	103/18800	0.104104	0.183445	0.125275	LHFPL4	1
GO:0070252	actin-mediated cell contraction	1/20	103/18800	0.104104	0.183445	0.125275	EPB41L5	1
GO:0071103	DNA conformation change	1/20	103/18800	0.104104	0.183445	0.125275	RAD54L2	1
GO:0007200	phospholipase C-activating G protein-coupled receptor signaling pathway	1/20	104/18800	0.105063	0.18386	0.125558	OPRM1	1
GO:0019218	regulation of steroid metabolic process	1/20	104/18800	0.105063	0.18386	0.125558	IGF1R	1
GO:0140053	mitochondrial gene expression	1/20	104/18800	0.105063	0.18386	0.125558	FOXO3	1
GO:0008585	female gonad development	1/20	105/18800	0.10602	0.184668	0.126109	FOXO3	1
GO:1901890	positive regulation of cell junction assembly	1/20	105/18800	0.10602	0.184668	0.126109	EPB41L5	1
GO:0007631	feeding behavior	1/20	106/18800	0.106977	0.184668	0.126109	OPRM1	1
GO:0060840	artery development	1/20	106/18800	0.106977	0.184668	0.126109	ACVR2B	1
GO:0120034	positive regulation of plasma membrane bounded cell projection assembly	1/20	106/18800	0.106977	0.184668	0.126109	FNBP1L	1
GO:1903707	negative regulation of hemopoiesis	1/20	106/18800	0.106977	0.184668	0.126109	CDK6	1
GO:0007229	integrin-mediated signaling pathway	1/20	107/18800	0.107932	0.185061	0.126378	DST	1
GO:0033209	tumor necrosis factor-mediated signaling pathway	1/20	107/18800	0.107932	0.185061	0.126378	FOXO3	1
GO:0045621	positive regulation of lymphocyte differentiation	1/20	107/18800	0.107932	0.185061	0.126378	FOXO3	1
GO:0007218	neuropeptide signaling pathway	1/20	108/18800	0.108886	0.186279	0.12721	OPRM1	1
GO:0046545	development of primary female sexual characteristics	1/20	109/18800	0.10984	0.187489	0.128037	FOXO3	1
GO:0002824	positive regulation of adaptive immune response based on somatic recombination of immune receptors built from immunoglobulin superfamily domains	1/20	110/18800	0.110792	0.188693	0.128859	IL1R1	1
GO:0014066	regulation of phosphatidylinositol 3-kinase signaling	1/20	111/18800	0.111744	0.189468	0.129388	IGF1R	1
GO:0071347	cellular response to interleukin-1	1/20	111/18800	0.111744	0.189468	0.129388	IL1R1	1
GO:0002456	T cell mediated immunity	1/20	112/18800	0.112694	0.190656	0.130199	IL1R1	1
GO:0002526	acute inflammatory response	1/20	113/18800	0.113644	0.191837	0.131006	OPRM1	1
GO:0043200	response to amino acid	1/20	114/18800	0.114593	0.193012	0.131808	IGF1R	1
GO:0002821	positive regulation of adaptive immune response	1/20	115/18800	0.11554	0.193752	0.132313	IL1R1	1
GO:0021782	glial cell development	1/20	115/18800	0.11554	0.193752	0.132313	CDK6	1
GO:0002708	positive regulation of lymphocyte mediated immunity	1/20	117/18800	0.117433	0.194363	0.13273	IL1R1	1
GO:0002761	regulation of myeloid leukocyte differentiation	1/20	117/18800	0.117433	0.194363	0.13273	CDK6	1
GO:0032609	interferon-gamma production	1/20	117/18800	0.117433	0.194363	0.13273	IL1R1	1
GO:0032649	regulation of interferon-gamma production	1/20	117/18800	0.117433	0.194363	0.13273	IL1R1	1
GO:0035967	cellular response to topologically incorrect protein	1/20	117/18800	0.117433	0.194363	0.13273	HSPA14	1
GO:0045446	endothelial cell differentiation	1/20	117/18800	0.117433	0.194363	0.13273	ACVR2B	1
GO:0008286	insulin receptor signaling pathway	1/20	118/18800	0.118378	0.19508	0.13322	IGF1R	1
GO:0043500	muscle adaptation	1/20	118/18800	0.118378	0.19508	0.13322	FOXO3	1
GO:0051897	positive regulation of protein kinase B signaling	1/20	119/18800	0.119321	0.196212	0.133993	IGF1R	1
GO:0002702	positive regulation of production of molecular mediator of immune response	1/20	120/18800	0.120264	0.196913	0.134472	IL1R1	1
GO:0090100	positive regulation of transmembrane receptor protein serine/threonine kinase signaling pathway	1/20	120/18800	0.120264	0.196913	0.134472	ACVR2B	1
GO:0001704	formation of primary germ layer	1/20	123/18800	0.123087	0.19982	0.136457	EPB41L5	1
GO:0002244	hematopoietic progenitor cell differentiation	1/20	123/18800	0.123087	0.19982	0.136457	CDK6	1
GO:0032355	response to estradiol	1/20	123/18800	0.123087	0.19982	0.136457	IGF1R	1
GO:0042471	ear morphogenesis	1/20	123/18800	0.123087	0.19982	0.136457	GBX2	1
GO:0046660	female sex differentiation	1/20	124/18800	0.124026	0.200491	0.136916	FOXO3	1
GO:0051224	negative regulation of protein transport	1/20	124/18800	0.124026	0.200491	0.136916	OPRM1	1
GO:0043244	regulation of protein-containing complex disassembly	1/20	125/18800	0.124964	0.201581	0.137659	IGF1R	1
GO:0007368	determination of left/right symmetry	1/20	128/18800	0.127773	0.204383	0.139573	ACVR2B	1
GO:0042542	response to hydrogen peroxide	1/20	128/18800	0.127773	0.204383	0.139573	FOXO3	1
GO:1904950	negative regulation of establishment of protein localization	1/20	128/18800	0.127773	0.204383	0.139573	OPRM1	1
GO:1990266	neutrophil migration	1/20	128/18800	0.127773	0.204383	0.139573	IL1R1	1
GO:0001101	response to acid chemical	1/20	129/18800	0.128707	0.205446	0.140299	IGF1R	1
GO:0042476	odontogenesis	1/20	130/18800	0.12964	0.206504	0.141022	ACVR2B	1
GO:0060078	regulation of postsynaptic membrane potential	1/20	131/18800	0.130573	0.207556	0.14174	OPRM1	1
GO:0035270	endocrine system development	1/20	132/18800	0.131504	0.208602	0.142454	CDK6	1
GO:0003158	endothelium development	1/20	133/18800	0.132435	0.209642	0.143165	ACVR2B	1
GO:0010508	positive regulation of autophagy	1/20	136/18800	0.13522	0.213167	0.145572	FOXO3	1
GO:0030534	adult behavior	1/20	136/18800	0.13522	0.213167	0.145572	OPRM1	1
GO:0002705	positive regulation of leukocyte mediated immunity	1/20	138/18800	0.137073	0.214316	0.146357	IL1R1	1
GO:0008277	regulation of G protein-coupled receptor signaling pathway	1/20	138/18800	0.137073	0.214316	0.146357	OPRM1	1
GO:0009855	determination of bilateral symmetry	1/20	138/18800	0.137073	0.214316	0.146357	ACVR2B	1
GO:0031644	regulation of nervous system process	1/20	138/18800	0.137073	0.214316	0.146357	OPRM1	1
GO:0006986	response to unfolded protein	1/20	139/18800	0.137997	0.214444	0.146444	HSPA14	1
GO:0009799	specification of symmetry	1/20	139/18800	0.137997	0.214444	0.146444	ACVR2B	1
GO:0019827	stem cell population maintenance	1/20	139/18800	0.137997	0.214444	0.146444	FOXO3	1
GO:0002687	positive regulation of leukocyte migration	1/20	141/18800	0.139844	0.215558	0.147204	IL1R1	1
GO:0046328	regulation of JNK cascade	1/20	141/18800	0.139844	0.215558	0.147204	IGF1R	1
GO:0070555	response to interleukin-1	1/20	141/18800	0.139844	0.215558	0.147204	IL1R1	1
GO:0098727	maintenance of cell number	1/20	141/18800	0.139844	0.215558	0.147204	FOXO3	1
GO:0032147	activation of protein kinase activity	1/20	142/18800	0.140766	0.216106	0.147579	ACVR2B	1
GO:0090090	negative regulation of canonical Wnt signaling pathway	1/20	142/18800	0.140766	0.216106	0.147579	FOXO3	1
GO:0030010	establishment of cell polarity	1/20	143/18800	0.141687	0.216215	0.147653	IGF1R	1
GO:0071456	cellular response to hypoxia	1/20	143/18800	0.141687	0.216215	0.147653	FOXO3	1
GO:1903531	negative regulation of secretion by cell	1/20	143/18800	0.141687	0.216215	0.147653	OPRM1	1
GO:0010324	membrane invagination	1/20	144/18800	0.142607	0.216752	0.14802	FNBP1L	1
GO:0014065	phosphatidylinositol 3-kinase signaling	1/20	144/18800	0.142607	0.216752	0.14802	IGF1R	1
GO:0006865	amino acid transport	1/20	145/18800	0.143526	0.217715	0.148678	SLC25A29	1
GO:0034614	cellular response to reactive oxygen species	1/20	147/18800	0.145362	0.219626	0.149983	FOXO3	1
GO:2000377	regulation of reactive oxygen species metabolic process	1/20	147/18800	0.145362	0.219626	0.149983	FOXO3	1
GO:0060041	retina development in camera-type eye	1/20	149/18800	0.147194	0.221954	0.151573	ACVR2B	1
GO:0007584	response to nutrient	1/20	150/18800	0.148108	0.222017	0.151615	IGF1R	1
GO:0010976	positive regulation of neuron projection development	1/20	150/18800	0.148108	0.222017	0.151615	IGF1R	1
GO:0016331	morphogenesis of embryonic epithelium	1/20	150/18800	0.148108	0.222017	0.151615	EPB41L5	1
GO:0036294	cellular response to decreased oxygen levels	1/20	151/18800	0.149022	0.222512	0.151953	FOXO3	1
GO:0045580	regulation of T cell differentiation	1/20	151/18800	0.149022	0.222512	0.151953	FOXO3	1
GO:1905039	carboxylic acid transmembrane transport	1/20	152/18800	0.149934	0.223437	0.152585	SLC25A29	1
GO:0045834	positive regulation of lipid metabolic process	1/20	153/18800	0.150846	0.223487	0.152619	IGF1R	1
GO:0048754	branching morphogenesis of an epithelial tube	1/20	153/18800	0.150846	0.223487	0.152619	GBX2	1
GO:1903825	organic acid transmembrane transport	1/20	153/18800	0.150846	0.223487	0.152619	SLC25A29	1
GO:0021915	neural tube development	1/20	154/18800	0.151757	0.223966	0.152946	GBX2	1
GO:0097530	granulocyte migration	1/20	154/18800	0.151757	0.223966	0.152946	IL1R1	1
GO:0007189	adenylate cyclase-activating G protein-coupled receptor signaling pathway	1/20	155/18800	0.152667	0.224874	0.153566	OPRM1	1
GO:0007009	plasma membrane organization	1/20	156/18800	0.153576	0.225343	0.153887	FNBP1L	1
GO:0007605	sensory perception of sound	1/20	156/18800	0.153576	0.225343	0.153887	LHFPL4	1
GO:0010970	transport along microtubule	1/20	157/18800	0.154484	0.225375	0.153908	DST	1
GO:1902107	positive regulation of leukocyte differentiation	1/20	157/18800	0.154484	0.225375	0.153908	FOXO3	1
GO:1903708	positive regulation of hemopoiesis	1/20	157/18800	0.154484	0.225375	0.153908	FOXO3	1
GO:0007292	female gamete generation	1/20	158/18800	0.155391	0.226265	0.154517	FOXO3	1
GO:0009267	cellular response to starvation	1/20	160/18800	0.157202	0.228033	0.155723	FOXO3	1
GO:0035966	response to topologically incorrect protein	1/20	160/18800	0.157202	0.228033	0.155723	HSPA14	1
GO:0001837	epithelial to mesenchymal transition	1/20	162/18800	0.15901	0.229781	0.156917	EPB41L5	1
GO:0030509	BMP signaling pathway	1/20	162/18800	0.15901	0.229781	0.156917	ACVR2B	1
GO:0007568	aging	1/20	163/18800	0.159912	0.230213	0.157213	FOXO3	1
GO:0050680	negative regulation of epithelial cell proliferation	1/20	163/18800	0.159912	0.230213	0.157213	CDK6	1
GO:0051100	negative regulation of binding	1/20	165/18800	0.161714	0.232328	0.158657	EPB41L5	1
GO:0001959	regulation of cytokine-mediated signaling pathway	1/20	166/18800	0.162614	0.232328	0.158657	IL1R1	1
GO:0071453	cellular response to oxygen levels	1/20	166/18800	0.162614	0.232328	0.158657	FOXO3	1
GO:1903034	regulation of response to wounding	1/20	166/18800	0.162614	0.232328	0.158657	IGF1R	1
GO:0002700	regulation of production of molecular mediator of immune response	1/20	167/18800	0.163513	0.232328	0.158657	IL1R1	1
GO:0003205	cardiac chamber development	1/20	167/18800	0.163513	0.232328	0.158657	IGF1R	1
GO:0051048	negative regulation of secretion	1/20	167/18800	0.163513	0.232328	0.158657	OPRM1	1
GO:0021953	central nervous system neuron differentiation	1/20	169/18800	0.165308	0.23379	0.159655	GBX2	1
GO:0048660	regulation of smooth muscle cell proliferation	1/20	170/18800	0.166204	0.23379	0.159655	IGF1R	1
GO:0072331	signal transduction by p53 class mediator	1/20	170/18800	0.166204	0.23379	0.159655	FOXO3	1
GO:0051099	positive regulation of binding	1/20	171/18800	0.167099	0.23379	0.159655	EPB41L5	1
GO:0002822	regulation of adaptive immune response based on somatic recombination of immune receptors built from immunoglobulin superfamily domains	1/20	173/18800	0.168886	0.23379	0.159655	IL1R1	1
GO:0010469	regulation of signaling receptor activity	1/20	173/18800	0.168886	0.23379	0.159655	OPRM1	1
GO:0048659	smooth muscle cell proliferation	1/20	173/18800	0.168886	0.23379	0.159655	IGF1R	1
GO:0051650	establishment of vesicle localization	1/20	173/18800	0.168886	0.23379	0.159655	FNBP1L	1
GO:0071772	response to BMP	1/20	173/18800	0.168886	0.23379	0.159655	ACVR2B	1
GO:0071773	cellular response to BMP stimulus	1/20	173/18800	0.168886	0.23379	0.159655	ACVR2B	1
GO:0000910	cytokinesis	1/20	174/18800	0.169779	0.23379	0.159655	IGF1R	1
GO:0010634	positive regulation of epithelial cell migration	1/20	174/18800	0.169779	0.23379	0.159655	EPB41L5	1
GO:0030178	negative regulation of Wnt signaling pathway	1/20	174/18800	0.169779	0.23379	0.159655	FOXO3	1
GO:0042770	signal transduction in response to DNA damage	1/20	174/18800	0.169779	0.23379	0.159655	FOXO3	1
GO:0048771	tissue remodeling	1/20	174/18800	0.169779	0.23379	0.159655	ACVR2B	1
GO:0002706	regulation of lymphocyte mediated immunity	1/20	175/18800	0.17067	0.23379	0.159655	IL1R1	1
GO:0006694	steroid biosynthetic process	1/20	175/18800	0.17067	0.23379	0.159655	IGF1R	1
GO:0007254	JNK cascade	1/20	175/18800	0.17067	0.23379	0.159655	IGF1R	1
GO:0035265	organ growth	1/20	175/18800	0.17067	0.23379	0.159655	ACVR2B	1
GO:0046890	regulation of lipid biosynthetic process	1/20	175/18800	0.17067	0.23379	0.159655	IGF1R	1
GO:0048015	phosphatidylinositol-mediated signaling	1/20	177/18800	0.17245	0.235384	0.160744	IGF1R	1
GO:0050954	sensory perception of mechanical stimulus	1/20	177/18800	0.17245	0.235384	0.160744	LHFPL4	1
GO:0060759	regulation of response to cytokine stimulus	1/20	178/18800	0.173339	0.236119	0.161246	IL1R1	1
GO:0030073	insulin secretion	1/20	179/18800	0.174227	0.236119	0.161246	ACVR2B	1
GO:0030324	lung development	1/20	179/18800	0.174227	0.236119	0.161246	ACVR2B	1
GO:0043409	negative regulation of MAPK cascade	1/20	179/18800	0.174227	0.236119	0.161246	IGF1R	1
GO:0007416	synapse assembly	1/20	180/18800	0.175114	0.236481	0.161493	LHFPL4	1
GO:2001257	regulation of cation channel activity	1/20	180/18800	0.175114	0.236481	0.161493	OPRM1	1
GO:0045619	regulation of lymphocyte differentiation	1/20	181/18800	0.176	0.236839	0.161737	FOXO3	1
GO:0048017	inositol lipid-mediated signaling	1/20	181/18800	0.176	0.236839	0.161737	IGF1R	1
GO:0007219	Notch signaling pathway	1/20	182/18800	0.176885	0.237194	0.161979	CDK6	1
GO:0015698	inorganic anion transport	1/20	182/18800	0.176885	0.237194	0.161979	ANKH	1
GO:0030323	respiratory tube development	1/20	183/18800	0.177769	0.237544	0.162219	ACVR2B	1
GO:0048469	cell maturation	1/20	183/18800	0.177769	0.237544	0.162219	FOXO3	1
GO:0061138	morphogenesis of a branching epithelium	1/20	185/18800	0.179535	0.239484	0.163544	GBX2	1
GO:0051302	regulation of cell division	1/20	186/18800	0.180416	0.24024	0.16406	IGF1R	1
GO:0051896	regulation of protein kinase B signaling	1/20	187/18800	0.181297	0.240992	0.164574	IGF1R	1
GO:0002819	regulation of adaptive immune response	1/20	188/18800	0.182177	0.241321	0.164798	IL1R1	1
GO:0031099	regeneration	1/20	188/18800	0.182177	0.241321	0.164798	IGF1R	1
GO:0051648	vesicle localization	1/20	189/18800	0.183055	0.242065	0.165306	FNBP1L	1
GO:0007626	locomotory behavior	1/20	192/18800	0.185686	0.244274	0.166815	ANKH	1
GO:0045664	regulation of neuron differentiation	1/20	192/18800	0.185686	0.244274	0.166815	FOXO3	1
GO:0048839	inner ear development	1/20	192/18800	0.185686	0.244274	0.166815	GBX2	1
GO:0120032	regulation of plasma membrane bounded cell projection assembly	1/20	195/18800	0.188309	0.247298	0.16888	FNBP1L	1
GO:0042594	response to starvation	1/20	196/18800	0.189182	0.247592	0.16908	FOXO3	1
GO:0043393	regulation of protein binding	1/20	196/18800	0.189182	0.247592	0.16908	EPB41L5	1
GO:0060491	regulation of cell projection assembly	1/20	197/18800	0.190054	0.248032	0.169381	FNBP1L	1
GO:0032872	regulation of stress-activated MAPK cascade	1/20	198/18800	0.190924	0.248032	0.169381	IGF1R	1
GO:0099111	microtubule-based transport	1/20	198/18800	0.190924	0.248032	0.169381	DST	1
GO:0001763	morphogenesis of a branching structure	1/20	199/18800	0.191794	0.248032	0.169381	GBX2	1
GO:0022408	negative regulation of cell-cell adhesion	1/20	199/18800	0.191794	0.248032	0.169381	EPB41L5	1
GO:0031032	actomyosin structure organization	1/20	199/18800	0.191794	0.248032	0.169381	EPB41L5	1
GO:1903828	negative regulation of cellular protein localization	1/20	199/18800	0.191794	0.248032	0.169381	OPRM1	1
GO:0009612	response to mechanical stimulus	1/20	201/18800	0.193531	0.249433	0.170338	IGF1R	1
GO:0070302	regulation of stress-activated protein kinase signaling cascade	1/20	201/18800	0.193531	0.249433	0.170338	IGF1R	1
GO:0000302	response to reactive oxygen species	1/20	203/18800	0.195265	0.25082	0.171285	FOXO3	1
GO:0060541	respiratory system development	1/20	203/18800	0.195265	0.25082	0.171285	ACVR2B	1
GO:0032869	cellular response to insulin stimulus	1/20	205/18800	0.196995	0.252617	0.172512	IGF1R	1
GO:0043523	regulation of neuron apoptotic process	1/20	207/18800	0.198721	0.254404	0.173732	FOXO3	1
GO:0050807	regulation of synapse organization	1/20	209/18800	0.200444	0.256179	0.174945	LHFPL4	1
GO:0002573	myeloid leukocyte differentiation	1/20	210/18800	0.201305	0.256848	0.175402	CDK6	1
GO:0006457	protein folding	1/20	212/18800	0.203022	0.258608	0.176603	HSPA14	1
GO:0031669	cellular response to nutrient levels	1/20	213/18800	0.20388	0.259267	0.177053	FOXO3	1
GO:0050803	regulation of synapse structure or activity	1/20	215/18800	0.205592	0.26101	0.178244	LHFPL4	1
GO:0043491	protein kinase B signaling	1/20	216/18800	0.206447	0.26166	0.178687	IGF1R	1
GO:0007601	visual perception	1/20	217/18800	0.207301	0.262306	0.179129	POU6F2	1
GO:0002685	regulation of leukocyte migration	1/20	218/18800	0.208154	0.262515	0.179272	IL1R1	1
GO:0010001	glial cell differentiation	1/20	218/18800	0.208154	0.262515	0.179272	CDK6	1
GO:0043583	ear development	1/20	219/18800	0.209007	0.263155	0.179709	GBX2	1
GO:0030072	peptide hormone secretion	1/20	220/18800	0.209858	0.263358	0.179847	ACVR2B	1
GO:0070374	positive regulation of ERK1 and ERK2 cascade	1/20	220/18800	0.209858	0.263358	0.179847	OPRM1	1
GO:0050953	sensory perception of light stimulus	1/20	221/18800	0.210708	0.263558	0.179984	POU6F2	1
GO:0097191	extrinsic apoptotic signaling pathway	1/20	221/18800	0.210708	0.263558	0.179984	FOXO3	1
GO:0050769	positive regulation of neurogenesis	1/20	222/18800	0.211558	0.264188	0.180414	OPRM1	1
GO:0050870	positive regulation of T cell activation	1/20	223/18800	0.212407	0.264765	0.180808	FOXO3	1
GO:0046777	protein autophosphorylation	1/20	224/18800	0.213255	0.264765	0.180808	IGF1R	1
GO:0000082	G1/S transition of mitotic cell cycle	1/20	225/18800	0.214102	0.264765	0.180808	CDK6	1
GO:0002790	peptide secretion	1/20	225/18800	0.214102	0.264765	0.180808	ACVR2B	1
GO:0006486	protein glycosylation	1/20	225/18800	0.214102	0.264765	0.180808	GALNT15	1
GO:0043413	macromolecule glycosylation	1/20	225/18800	0.214102	0.264765	0.180808	GALNT15	1
GO:0008406	gonad development	1/20	226/18800	0.214948	0.265381	0.181229	FOXO3	1
GO:0048705	skeletal system morphogenesis	1/20	228/18800	0.216638	0.267035	0.182358	ACVR2B	1
GO:0071356	cellular response to tumor necrosis factor	1/20	229/18800	0.217481	0.267211	0.182479	FOXO3	1
GO:0097529	myeloid leukocyte migration	1/20	229/18800	0.217481	0.267211	0.182479	IL1R1	1
GO:0042445	hormone metabolic process	1/20	230/18800	0.218324	0.267816	0.182891	IGF1R	1
GO:0045137	development of primary sexual characteristics	1/20	231/18800	0.219166	0.267987	0.183008	FOXO3	1
GO:0072593	reactive oxygen species metabolic process	1/20	231/18800	0.219166	0.267987	0.183008	FOXO3	1
GO:0033002	muscle cell proliferation	1/20	233/18800	0.220847	0.26961	0.184117	IGF1R	1
GO:0007411	axon guidance	1/20	234/18800	0.221686	0.269772	0.184227	GBX2	1
GO:0060560	developmental growth involved in morphogenesis	1/20	234/18800	0.221686	0.269772	0.184227	EPB41L5	1
GO:0097485	neuron projection guidance	1/20	235/18800	0.222525	0.270361	0.184629	GBX2	1
GO:0002703	regulation of leukocyte mediated immunity	1/20	236/18800	0.223362	0.270947	0.18503	IL1R1	1
GO:0032984	protein-containing complex disassembly	1/20	239/18800	0.22587	0.273554	0.18681	IGF1R	1
GO:0051402	neuron apoptotic process	1/20	241/18800	0.227537	0.275136	0.187891	FOXO3	1
GO:0007188	adenylate cyclase-modulating G protein-coupled receptor signaling pathway	1/20	244/18800	0.230032	0.276962	0.189137	OPRM1	1
GO:0070085	glycosylation	1/20	244/18800	0.230032	0.276962	0.189137	GALNT15	1
GO:0031668	cellular response to extracellular stimulus	1/20	245/18800	0.230862	0.276962	0.189137	FOXO3	1
GO:0051403	stress-activated MAPK cascade	1/20	245/18800	0.230862	0.276962	0.189137	IGF1R	1
GO:1903039	positive regulation of leukocyte cell-cell adhesion	1/20	245/18800	0.230862	0.276962	0.189137	FOXO3	1
GO:0006898	receptor-mediated endocytosis	1/20	246/18800	0.231691	0.277085	0.189221	FNBP1L	1
GO:0071695	anatomical structure maturation	1/20	246/18800	0.231691	0.277085	0.189221	FOXO3	1
GO:0090068	positive regulation of cell cycle process	1/20	247/18800	0.232519	0.27764	0.189601	IGF1R	1
GO:0002699	positive regulation of immune effector process	1/20	248/18800	0.233347	0.278193	0.189978	IL1R1	1
GO:0015833	peptide transport	1/20	249/18800	0.234173	0.278309	0.190057	ACVR2B	1
GO:0034612	response to tumor necrosis factor	1/20	249/18800	0.234173	0.278309	0.190057	FOXO3	1
GO:0090257	regulation of muscle system process	1/20	250/18800	0.234999	0.278856	0.19043	FOXO3	1
GO:0031098	stress-activated protein kinase signaling cascade	1/20	252/18800	0.236648	0.279941	0.191172	IGF1R	1
GO:0050708	regulation of protein secretion	1/20	252/18800	0.236648	0.279941	0.191172	OPRM1	1
GO:0044843	cell cycle G1/S phase transition	1/20	255/18800	0.239114	0.282421	0.192866	CDK6	1
GO:0032868	response to insulin	1/20	259/18800	0.242392	0.28585	0.195207	IGF1R	1
GO:0060828	regulation of canonical Wnt signaling pathway	1/20	261/18800	0.244025	0.287332	0.196219	FOXO3	1
GO:0032412	regulation of ion transmembrane transporter activity	1/20	263/18800	0.245656	0.288362	0.196922	OPRM1	1
GO:0051054	positive regulation of DNA metabolic process	1/20	263/18800	0.245656	0.288362	0.196922	IGF1R	1
GO:0045165	cell fate commitment	1/20	266/18800	0.248095	0.290332	0.198267	POU6F2	1
GO:0090596	sensory organ morphogenesis	1/20	266/18800	0.248095	0.290332	0.198267	GBX2	1
GO:0090092	regulation of transmembrane receptor protein serine/threonine kinase signaling pathway	1/20	267/18800	0.248906	0.290835	0.198611	ACVR2B	1
GO:0051962	positive regulation of nervous system development	1/20	270/18800	0.251335	0.293224	0.200243	OPRM1	1
GO:0022898	regulation of transmembrane transporter activity	1/20	273/18800	0.253757	0.295598	0.201864	OPRM1	1
GO:0046942	carboxylic acid transport	1/20	279/18800	0.258578	0.300755	0.205385	SLC25A29	1
GO:0007548	sex differentiation	1/20	281/18800	0.260178	0.301696	0.206028	FOXO3	1
GO:0046879	hormone secretion	1/20	281/18800	0.260178	0.301696	0.206028	ACVR2B	1
GO:0034599	cellular response to oxidative stress	1/20	284/18800	0.262573	0.304011	0.207609	FOXO3	1
GO:0001666	response to hypoxia	1/20	286/18800	0.264165	0.305391	0.208551	FOXO3	1
GO:0042886	amide transport	1/20	287/18800	0.26496	0.305846	0.208863	ACVR2B	1
GO:0009914	hormone transport	1/20	290/18800	0.26734	0.307646	0.210091	ACVR2B	1
GO:0010632	regulation of epithelial cell migration	1/20	290/18800	0.26734	0.307646	0.210091	EPB41L5	1
GO:0022409	positive regulation of cell-cell adhesion	1/20	291/18800	0.268131	0.307646	0.210091	FOXO3	1
GO:0042063	gliogenesis	1/20	291/18800	0.268131	0.307646	0.210091	CDK6	1
GO:0048562	embryonic organ morphogenesis	1/20	294/18800	0.270502	0.309434	0.211313	GBX2	1
GO:0071375	cellular response to peptide hormone stimulus	1/20	294/18800	0.270502	0.309434	0.211313	IGF1R	1
GO:0021700	developmental maturation	1/20	296/18800	0.272077	0.310771	0.212226	FOXO3	1
GO:0010720	positive regulation of cell development	1/20	297/18800	0.272864	0.311204	0.212521	OPRM1	1
GO:0007281	germ cell development	1/20	299/18800	0.274435	0.312063	0.213108	FOXO3	1
GO:0036293	response to decreased oxygen levels	1/20	299/18800	0.274435	0.312063	0.213108	FOXO3	1
GO:0001822	kidney development	1/20	303/18800	0.277568	0.315155	0.21522	ACVR2B	1
GO:0007162	negative regulation of cell adhesion	1/20	305/18800	0.279129	0.315988	0.215788	EPB41L5	1
GO:0032409	regulation of transporter activity	1/20	305/18800	0.279129	0.315988	0.215788	OPRM1	1
GO:0016050	vesicle organization	1/20	306/18800	0.279909	0.316401	0.21607	FNBP1L	1
GO:0070372	regulation of ERK1 and ERK2 cascade	1/20	311/18800	0.283795	0.320172	0.218645	OPRM1	1
GO:0002440	production of molecular mediator of immune response	1/20	312/18800	0.284569	0.320172	0.218645	IL1R1	1
GO:0072001	renal system development	1/20	312/18800	0.284569	0.320172	0.218645	ACVR2B	1
GO:0060070	canonical Wnt signaling pathway	1/20	313/18800	0.285343	0.320172	0.218645	FOXO3	1
GO:1901214	regulation of neuron death	1/20	313/18800	0.285343	0.320172	0.218645	FOXO3	1
GO:0070588	calcium ion transmembrane transport	1/20	314/18800	0.286116	0.320568	0.218916	OPRM1	1
GO:0009101	glycoprotein biosynthetic process	1/20	316/18800	0.28766	0.321825	0.219774	GALNT15	1
GO:0015849	organic acid transport	1/20	318/18800	0.289201	0.323075	0.220628	SLC25A29	1
GO:0008202	steroid metabolic process	1/20	323/18800	0.293039	0.325931	0.222578	IGF1R	1
GO:0071214	cellular response to abiotic stimulus	1/20	323/18800	0.293039	0.325931	0.222578	IGF1R	1
GO:0104004	cellular response to environmental stimulus	1/20	323/18800	0.293039	0.325931	0.222578	IGF1R	1
GO:0070482	response to oxygen levels	1/20	324/18800	0.293804	0.326307	0.222835	FOXO3	1
GO:0060562	epithelial tube morphogenesis	1/20	328/18800	0.296857	0.329218	0.224823	GBX2	1
GO:0045787	positive regulation of cell cycle	1/20	329/18800	0.297619	0.329584	0.225073	IGF1R	1
GO:0043010	camera-type eye development	1/20	330/18800	0.298379	0.329947	0.225321	ACVR2B	1
GO:0062197	cellular response to chemical stress	1/20	332/18800	0.299898	0.331146	0.22614	FOXO3	1
GO:0032496	response to lipopolysaccharide	1/20	333/18800	0.300656	0.331504	0.226384	OPRM1	1
GO:0070371	ERK1 and ERK2 cascade	1/20	335/18800	0.30217	0.332565	0.227108	OPRM1	1
GO:0010506	regulation of autophagy	1/20	336/18800	0.302926	0.332565	0.227108	FOXO3	1
GO:0030111	regulation of Wnt signaling pathway	1/20	336/18800	0.302926	0.332565	0.227108	FOXO3	1
GO:0019216	regulation of lipid metabolic process	1/20	339/18800	0.305189	0.334568	0.228476	IGF1R	1
GO:1903037	regulation of leukocyte cell-cell adhesion	1/20	344/18800	0.308945	0.338199	0.230956	FOXO3	1
GO:0030336	negative regulation of cell migration	1/20	346/18800	0.310442	0.339351	0.231743	FOXO3	1
GO:0001655	urogenital system development	1/20	352/18800	0.314914	0.343086	0.234293	ACVR2B	1
GO:1904062	regulation of cation transmembrane transport	1/20	352/18800	0.314914	0.343086	0.234293	OPRM1	1
GO:0002697	regulation of immune effector process	1/20	353/18800	0.315657	0.343086	0.234293	IL1R1	1
GO:0070997	neuron death	1/20	353/18800	0.315657	0.343086	0.234293	FOXO3	1
GO:0002237	response to molecule of bacterial origin	1/20	354/18800	0.316399	0.343403	0.23451	OPRM1	1
GO:0060271	cilium assembly	1/20	355/18800	0.31714	0.343718	0.234725	FNBP1L	1
GO:0010631	epithelial cell migration	1/20	358/18800	0.319359	0.345633	0.236032	EPB41L5	1
GO:0015711	organic anion transport	1/20	361/18800	0.321571	0.346063	0.236327	SLC25A29	1
GO:0050767	regulation of neurogenesis	1/20	361/18800	0.321571	0.346063	0.236327	OPRM1	1
GO:0090132	epithelium migration	1/20	361/18800	0.321571	0.346063	0.236327	EPB41L5	1
GO:2000146	negative regulation of cell motility	1/20	361/18800	0.321571	0.346063	0.236327	FOXO3	1
GO:0002449	lymphocyte mediated immunity	1/20	365/18800	0.32451	0.34854	0.238018	IL1R1	1
GO:0051098	regulation of binding	1/20	366/18800	0.325243	0.34854	0.238018	EPB41L5	1
GO:0090130	tissue migration	1/20	366/18800	0.325243	0.34854	0.238018	EPB41L5	1
GO:0007178	transmembrane receptor protein serine/threonine kinase signaling pathway	1/20	368/18800	0.326706	0.349617	0.238753	ACVR2B	1
GO:0051271	negative regulation of cellular component movement	1/20	369/18800	0.327437	0.349908	0.238952	FOXO3	1
GO:0002460	adaptive immune response based on somatic recombination of immune receptors built from immunoglobulin superfamily domains	1/20	370/18800	0.328167	0.350197	0.23915	IL1R1	1
GO:0051251	positive regulation of lymphocyte activation	1/20	371/18800	0.328896	0.350485	0.239346	FOXO3	1
GO:0018108	peptidyl-tyrosine phosphorylation	1/20	373/18800	0.330352	0.351546	0.240071	IGF1R	1
GO:0018212	peptidyl-tyrosine modification	1/20	376/18800	0.33253	0.353371	0.241317	IGF1R	1
GO:0001654	eye development	1/20	379/18800	0.334701	0.355184	0.242555	ACVR2B	1
GO:0007159	leukocyte cell-cell adhesion	1/20	381/18800	0.336145	0.356221	0.243263	FOXO3	1
GO:0050678	regulation of epithelial cell proliferation	1/20	382/18800	0.336866	0.356489	0.243446	CDK6	1
GO:0150063	visual system development	1/20	383/18800	0.337586	0.356529	0.243474	ACVR2B	1
GO:0044782	cilium organization	1/20	384/18800	0.338305	0.356529	0.243474	FNBP1L	1
GO:0050900	leukocyte migration	1/20	384/18800	0.338305	0.356529	0.243474	IL1R1	1
GO:0009100	glycoprotein metabolic process	1/20	386/18800	0.339742	0.357318	0.244012	GALNT15	1
GO:0001701	in utero embryonic development	1/20	387/18800	0.340459	0.357318	0.244012	EPB41L5	1
GO:0045786	negative regulation of cell cycle	1/20	387/18800	0.340459	0.357318	0.244012	CDK6	1
GO:0048880	sensory system development	1/20	389/18800	0.341891	0.358328	0.244702	ACVR2B	1
GO:0009615	response to virus	1/20	392/18800	0.344034	0.360079	0.245898	CDK6	1
GO:0050727	regulation of inflammatory response	1/20	394/18800	0.345458	0.361075	0.246578	IL1R1	1
GO:0007018	microtubule-based movement	1/20	395/18800	0.346169	0.361077	0.246579	DST	1
GO:0040013	negative regulation of locomotion	1/20	396/18800	0.34688	0.361077	0.246579	FOXO3	1
GO:0045860	positive regulation of protein kinase activity	1/20	396/18800	0.34688	0.361077	0.246579	ACVR2B	1
GO:0043434	response to peptide hormone	1/20	404/18800	0.352538	0.365968	0.249919	IGF1R	1
GO:0051656	establishment of organelle localization	1/20	404/18800	0.352538	0.365968	0.249919	FNBP1L	1
GO:0022412	cellular process involved in reproduction in multicellular organism	1/20	406/18800	0.353945	0.366929	0.250576	FOXO3	1
GO:0009410	response to xenobiotic stimulus	1/20	411/18800	0.35745	0.37006	0.252714	FOXO3	1
GO:0002696	positive regulation of leukocyte activation	1/20	421/18800	0.364406	0.37675	0.257283	FOXO3	1
GO:0006816	calcium ion transport	1/20	424/18800	0.366479	0.378069	0.258183	OPRM1	1
GO:0002683	negative regulation of immune system process	1/20	425/18800	0.367168	0.378069	0.258183	CDK6	1
GO:0042391	regulation of membrane potential	1/20	425/18800	0.367168	0.378069	0.258183	OPRM1	1
GO:0010975	regulation of neuron projection development	1/20	431/18800	0.37129	0.381798	0.26073	IGF1R	1
GO:0006979	response to oxidative stress	1/20	433/18800	0.372659	0.382175	0.260988	FOXO3	1
GO:0048608	reproductive structure development	1/20	433/18800	0.372659	0.382175	0.260988	FOXO3	1
GO:0050867	positive regulation of cell activation	1/20	436/18800	0.374706	0.383245	0.261718	FOXO3	1
GO:0061458	reproductive system development	1/20	436/18800	0.374706	0.383245	0.261718	FOXO3	1
GO:0009314	response to radiation	1/20	438/18800	0.376067	0.384122	0.262317	OPRM1	1
GO:0044772	mitotic cell cycle phase transition	1/20	440/18800	0.377426	0.384994	0.262913	CDK6	1
GO:0050673	epithelial cell proliferation	1/20	443/18800	0.379458	0.386551	0.263975	CDK6	1
GO:0003012	muscle system process	1/20	449/18800	0.383504	0.389114	0.265726	FOXO3	1
GO:0031331	positive regulation of cellular catabolic process	1/20	449/18800	0.383504	0.389114	0.265726	FOXO3	1
GO:0048568	embryonic organ development	1/20	449/18800	0.383504	0.389114	0.265726	GBX2	1
GO:0016055	Wnt signaling pathway	1/20	452/18800	0.385518	0.390637	0.266766	FOXO3	1
GO:0002443	leukocyte mediated immunity	1/20	457/18800	0.38886	0.393501	0.268722	IL1R1	1
GO:0022411	cellular component disassembly	1/20	460/18800	0.390857	0.394998	0.269744	IGF1R	1
GO:0006417	regulation of translation	1/20	463/18800	0.392847	0.396485	0.27076	FOXO3	1
GO:0051051	negative regulation of transport	1/20	464/18800	0.39351	0.396629	0.270858	OPRM1	1
GO:0051052	regulation of DNA metabolic process	1/20	472/18800	0.398783	0.401413	0.274125	IGF1R	1
GO:0001819	positive regulation of cytokine production	1/20	475/18800	0.400749	0.402861	0.275114	IL1R1	1
GO:0034765	regulation of ion transmembrane transport	1/20	476/18800	0.401403	0.402987	0.2752	OPRM1	1
GO:0016049	cell growth	1/20	484/18800	0.406611	0.407679	0.278404	EPB41L5	1
GO:0051223	regulation of protein transport	1/20	495/18800	0.413701	0.414244	0.282887	OPRM1	1
GO:0060284	regulation of cell development	1/20	500/18800	0.416898	0.416898	0.284699	OPRM1	1
