# Supplementary material for: Electroacupuncture alleviates migraine through CXCL13/CXCR5-mediated communication
Source: Chin Med. 2026 Feb 2;21:59. doi: 10.1186/s13020-026-01338-8 (PMC12866310; doi:10.1186/s13020-026-01338-8)
Supplement: Supplementary file 10 — Supplementary Material 10 [file 13020_2026_1338_MOESM10_ESM.xlsx]

## Sheet: Sheet1
Table S7. GO-CC enrichment results
ID	Description	GeneRatio	BgRatio	pvalue	p.adjust	qvalue	geneID	Count
GO:1902911	protein kinase complex	3/21	115/19594	0.000242499	0.0186725	0.0130184	IGF1R/CDK6/ACVR2B	3
GO:0031252	cell leading edge	4/21	416/19594	0.000899939	0.0192568	0.0134258	EPB41L5/OPRM1/CDK6/DST	4
GO:0005925	focal adhesion	4/21	419/19594	0.00092434	0.0192568	0.0134258	EPB41L5/OPRM1/LPP/DST	4
GO:0030055	cell-substrate junction	4/21	428/19594	0.00100035	0.0192568	0.0134258	EPB41L5/OPRM1/LPP/DST	4
GO:0061695	transferase complex, transferring phosphorus-containing groups	3/21	259/19594	0.00254579	0.0392052	0.0273338	IGF1R/CDK6/ACVR2B	3
GO:0120111	neuron projection cytoplasm	2/21	89/19594	0.00405021	0.0519777	0.0362387	OPRM1/DST	2
GO:1902554	serine/threonine protein kinase complex	2/21	99/19594	0.00498504	0.0548354	0.0382311	CDK6/ACVR2B	2
GO:0042383	sarcolemma	2/21	131/19594	0.00857193	0.0825048	0.0575221	OPRM1/IGF1R	2
GO:0031256	leading edge membrane	2/21	175/19594	0.0148996	0.106565	0.0742968	EPB41L5/OPRM1	2
GO:0090571	RNA polymerase II transcription repressor complex	1/21	14/19594	0.0149054	0.106565	0.0742968	FOXO3	1
GO:0001726	ruffle	2/21	177/19594	0.0152236	0.106565	0.0742968	EPB41L5/CDK6	2
GO:0060077	inhibitory synapse	1/21	19/19594	0.0201773	0.129471	0.090267	LHFPL4	1
GO:0032838	plasma membrane bounded cell projection cytoplasm	2/21	220/19594	0.0229048	0.131868	0.0919377	OPRM1/DST	2
GO:0035371	microtubule plus-end	1/21	23/19594	0.0243755	0.131868	0.0919377	DST	1
GO:0019867	outer membrane	2/21	234/19594	0.0256885	0.131868	0.0919377	ANKH/FOXO3	2
GO:0099568	cytoplasmic region	2/21	259/19594	0.0309843	0.137954	0.0961814	OPRM1/DST	2
GO:0032839	dendrite cytoplasm	1/21	30/19594	0.0316811	0.137954	0.0961814	OPRM1	1
GO:0045211	postsynaptic membrane	2/21	271/19594	0.0336686	0.137954	0.0961814	LHFPL4/OPRM1	2
GO:1990752	microtubule end	1/21	33/19594	0.0347961	0.137954	0.0961814	DST	1
GO:0031672	A band	1/21	34/19594	0.0358323	0.137954	0.0961814	DST	1
GO:0016592	mediator complex	1/21	40/19594	0.0420273	0.140172	0.0977274	CDK6	1
GO:0005938	cell cortex	2/21	310/19594	0.0429935	0.140172	0.0977274	FNBP1L/DST	2
GO:0032590	dendrite membrane	1/21	41/19594	0.0430561	0.140172	0.0977274	OPRM1	1
GO:0098802	plasma membrane signaling receptor complex	2/21	313/19594	0.0437473	0.140172	0.0977274	IGF1R/ACVR2B	2
GO:0045121	membrane raft	2/21	326/19594	0.0470712	0.140172	0.0977274	OPRM1/IGF1R	2
GO:0098857	membrane microdomain	2/21	327/19594	0.0473307	0.140172	0.0977274	OPRM1/IGF1R	2
GO:0031253	cell projection membrane	2/21	339/19594	0.0504865	0.140934	0.0982591	EPB41L5/OPRM1	2
GO:0000307	cyclin-dependent protein kinase holoenzyme complex	1/21	49/19594	0.0512489	0.140934	0.0982591	CDK6	1
GO:0030315	T-tubule	1/21	51/19594	0.0532866	0.141485	0.098643	IGF1R	1
GO:0097060	synaptic membrane	2/21	373/19594	0.0598299	0.149991	0.104573	LHFPL4/OPRM1	2
GO:0032589	neuron projection membrane	1/21	58/19594	0.0603858	0.149991	0.104573	OPRM1	1
GO:1904115	axon cytoplasm	1/21	62/19594	0.0644197	0.152801	0.106532	DST	1
GO:0001917	photoreceptor inner segment	1/21	64/19594	0.0664305	0.152801	0.106532	EPB41L5	1
GO:0099056	integral component of presynaptic membrane	1/21	67/19594	0.0694389	0.152801	0.106532	OPRM1	1
GO:0001725	stress fiber	1/21	69/19594	0.0714394	0.152801	0.106532	LPP	1
GO:0097517	contractile actin filament bundle	1/21	69/19594	0.0714394	0.152801	0.106532	LPP	1
GO:0098889	intrinsic component of presynaptic membrane	1/21	74/19594	0.0764227	0.154753	0.107893	OPRM1	1
GO:0017053	transcription repressor complex	1/21	76/19594	0.0784089	0.154753	0.107893	FOXO3	1
GO:0042641	actomyosin	1/21	77/19594	0.0794005	0.154753	0.107893	LPP	1
GO:0032432	actin filament bundle	1/21	78/19594	0.080391	0.154753	0.107893	LPP	1
GO:0005901	caveola	1/21	82/19594	0.0843431	0.1584	0.110436	IGF1R	1
GO:0043025	neuronal cell body	2/21	482/19594	0.0932954	0.171042	0.11925	OPRM1/IGF1R	2
GO:0005604	basement membrane	1/21	95/19594	0.0970759	0.173285	0.120814	DST	1
GO:0032587	ruffle membrane	1/21	97/19594	0.0990197	0.173285	0.120814	EPB41L5	1
GO:0044853	plasma membrane raft	1/21	113/19594	0.114428	0.195799	0.13651	IGF1R	1
GO:0099055	integral component of postsynaptic membrane	1/21	118/19594	0.119191	0.199516	0.139102	OPRM1	1
GO:0098936	intrinsic component of postsynaptic membrane	1/21	123/19594	0.12393	0.203034	0.141555	OPRM1	1
GO:0030018	Z disc	1/21	127/19594	0.127704	0.204858	0.142826	DST	1
GO:0031674	I band	1/21	139/19594	0.138932	0.218322	0.152213	DST	1
GO:0042734	presynaptic membrane	1/21	143/19594	0.142644	0.219672	0.153155	OPRM1	1
GO:0099699	integral component of synaptic membrane	1/21	149/19594	0.148184	0.223728	0.155983	OPRM1	1
GO:0043204	perikaryon	1/21	153/19594	0.151858	0.224866	0.156776	OPRM1	1
GO:0099240	intrinsic component of synaptic membrane	1/21	160/19594	0.158251	0.229912	0.160294	OPRM1	1
GO:0005912	adherens junction	1/21	172/19594	0.169104	0.233754	0.162973	EPB41L5	1
GO:0043197	dendritic spine	1/21	172/19594	0.169104	0.233754	0.162973	OPRM1	1
GO:0044309	neuron spine	1/21	173/19594	0.170003	0.233754	0.162973	OPRM1	1
GO:0005741	mitochondrial outer membrane	1/21	205/19594	0.198268	0.267822	0.186725	FOXO3	1
GO:0030017	sarcomere	1/21	209/19594	0.201736	0.267822	0.186725	DST	1
GO:0005882	intermediate filament	1/21	216/19594	0.207771	0.271158	0.189051	DST	1
GO:0030016	myofibril	1/21	228/19594	0.218015	0.274966	0.191706	DST	1
GO:0005840	ribosome	1/21	229/19594	0.218863	0.274966	0.191706	HSPA14	1
GO:0031968	organelle outer membrane	1/21	232/19594	0.221402	0.274966	0.191706	FOXO3	1
GO:0043292	contractile fiber	1/21	238/19594	0.226455	0.276779	0.192969	DST	1
GO:0009925	basal plasma membrane	1/21	251/19594	0.237298	0.285499	0.199049	DST	1
GO:0045111	intermediate filament cytoskeleton	1/21	257/19594	0.242253	0.286977	0.20008	DST	1
GO:0045178	basal part of cell	1/21	269/19594	0.252072	0.294085	0.205035	DST	1
GO:0030133	transport vesicle	1/21	402/19594	0.353092	0.405793	0.282918	GALNT15	1
GO:0062023	collagen-containing extracellular matrix	1/21	429/19594	0.371948	0.418425	0.291725	DST	1
GO:0005874	microtubule	1/21	435/19594	0.376066	0.418425	0.291725	DST	1
GO:0009897	external side of plasma membrane	1/21	455/19594	0.389609	0.418425	0.291725	IL1R1	1
GO:0005759	mitochondrial matrix	1/21	473/19594	0.401558	0.418425	0.291725	FOXO3	1
GO:0005635	nuclear envelope	1/21	479/19594	0.405491	0.418425	0.291725	DST	1
GO:0005667	transcription regulator complex	1/21	483/19594	0.408099	0.418425	0.291725	FOXO3	1
GO:0005743	mitochondrial inner membrane	1/21	491/19594	0.413284	0.418425	0.291725	SLC25A29	1
GO:0098793	presynapse	1/21	492/19594	0.413929	0.418425	0.291725	OPRM1	1
GO:0005911	cell-cell junction	1/21	497/19594	0.417143	0.418425	0.291725	EPB41L5	1
GO:0015629	actin cytoskeleton	1/21	499/19594	0.418425	0.418425	0.291725	LPP	1
