# Supplementary material for: Electroacupuncture alleviates migraine through CXCL13/CXCR5-mediated communication
Source: Chin Med. 2026 Feb 2;21:59. doi: 10.1186/s13020-026-01338-8 (PMC12866310; doi:10.1186/s13020-026-01338-8)
Supplement: Supplementary file 11 — Supplementary Material 11 [file 13020_2026_1338_MOESM11_ESM.xlsx]

## Sheet: Sheet1
Table S8. GO-MF enrichment results
ID	Description	GeneRatio	BgRatio	pvalue	p.adjust	qvalue	geneID	Count
GO:0001965	G-protein alpha-subunit binding	2/21	24/18410	0.0003369	0.0256065	0.0170799	OPRM1/IGF1R	2
GO:0019838	growth factor binding	3/21	139/18410	0.00050706	0.0256065	0.0170799	IL1R1/IGF1R/ACVR2B	3
GO:0019199	transmembrane receptor protein kinase activity	2/21	79/18410	0.00362142	0.108598	0.0724361	IGF1R/ACVR2B	2
GO:0017002	activin-activated receptor activity	1/21	10/18410	0.0113512	0.108598	0.0724361	ACVR2B	1
GO:0043560	insulin receptor substrate binding	1/21	10/18410	0.0113512	0.108598	0.0724361	IGF1R	1
GO:0004712	protein serine/threonine/tyrosine kinase activity	3/21	446/18410	0.0135808	0.108598	0.0724361	IGF1R/CDK6/ACVR2B	3
GO:0008353	RNA polymerase II CTD heptapeptide repeat kinase activity	1/21	12/18410	0.0136067	0.108598	0.0724361	CDK6	1
GO:0031994	insulin-like growth factor I binding	1/21	13/18410	0.0147326	0.108598	0.0724361	IGF1R	1
GO:0005161	platelet-derived growth factor receptor binding	1/21	14/18410	0.0158573	0.108598	0.0724361	IL1R1	1
GO:0031005	filamin binding	1/21	15/18410	0.0169807	0.108598	0.0724361	OPRM1	1
GO:0048185	activin binding	1/21	15/18410	0.0169807	0.108598	0.0724361	ACVR2B	1
GO:0008022	protein C-terminus binding	2/21	179/18410	0.0174869	0.108598	0.0724361	OPRM1/DST	2
GO:0050135	NAD(P)+ nucleosidase activity	1/21	16/18410	0.018103	0.108598	0.0724361	IL1R1	1
GO:0061809	NAD+ nucleotidase, cyclic ADP-ribose generating	1/21	16/18410	0.018103	0.108598	0.0724361	IL1R1	1
GO:0015174	basic amino acid transmembrane transporter activity	1/21	17/18410	0.019224	0.108598	0.0724361	SLC25A29	1
GO:0050811	GABA receptor binding	1/21	17/18410	0.019224	0.108598	0.0724361	LHFPL4	1
GO:0004653	polypeptide N-acetylgalactosaminyltransferase activity	1/21	19/18410	0.0214623	0.108598	0.0724361	GALNT15	1
GO:0004675	transmembrane receptor protein serine/threonine kinase activity	1/21	19/18410	0.0214623	0.108598	0.0724361	ACVR2B	1
GO:0000979	RNA polymerase II core promoter sequence-specific DNA binding	1/21	20/18410	0.0225797	0.108598	0.0724361	GBX2	1
GO:0016500	protein-hormone receptor activity	1/21	20/18410	0.0225797	0.108598	0.0724361	IGF1R	1
GO:0031681	G-protein beta-subunit binding	1/21	20/18410	0.0225797	0.108598	0.0724361	OPRM1	1
GO:0051010	microtubule plus-end binding	1/21	21/18410	0.0236958	0.108785	0.0725614	DST	1
GO:0005158	insulin receptor binding	1/21	22/18410	0.0248107	0.108952	0.0726722	IGF1R	1
GO:0003953	NAD+ nucleosidase activity	1/21	28/18410	0.0314749	0.113473	0.0756881	IL1R1	1
GO:0004693	cyclin-dependent protein serine/threonine kinase activity	1/21	29/18410	0.0325813	0.113473	0.0756881	CDK6	1
GO:0005520	insulin-like growth factor binding	1/21	29/18410	0.0325813	0.113473	0.0756881	IGF1R	1
GO:0043548	phosphatidylinositol 3-kinase binding	1/21	29/18410	0.0325813	0.113473	0.0756881	IGF1R	1
GO:0051787	misfolded protein binding	1/21	29/18410	0.0325813	0.113473	0.0756881	HSPA14	1
GO:0097472	cyclin-dependent protein kinase activity	1/21	29/18410	0.0325813	0.113473	0.0756881	CDK6	1
GO:0140318	protein transporter activity	1/21	31/18410	0.0347907	0.116596	0.077771	IGF1R	1
GO:0042923	neuropeptide binding	1/21	32/18410	0.0358935	0.116596	0.077771	OPRM1	1
GO:0008376	acetylgalactosaminyltransferase activity	1/21	34/18410	0.0380956	0.116596	0.077771	GALNT15	1
GO:0030332	cyclin binding	1/21	34/18410	0.0380956	0.116596	0.077771	CDK6	1
GO:0042169	SH2 domain binding	1/21	41/18410	0.0457654	0.128911	0.0859854	SIT1	1
GO:0001046	core promoter sequence-specific DNA binding	1/21	42/18410	0.0468563	0.128911	0.0859854	GBX2	1
GO:0044183	protein folding chaperone	1/21	43/18410	0.047946	0.128911	0.0859854	HSPA14	1
GO:0008509	anion transmembrane transporter activity	2/21	315/18410	0.0494888	0.128911	0.0859854	SLC25A29/ANKH	2
GO:0005245	voltage-gated calcium channel activity	1/21	45/18410	0.0501219	0.128911	0.0859854	OPRM1	1
GO:0008188	neuropeptide receptor activity	1/21	45/18410	0.0501219	0.128911	0.0859854	OPRM1	1
GO:0042277	peptide binding	2/21	322/18410	0.0514716	0.128911	0.0859854	OPRM1/IGF1R	2
GO:0016887	ATP hydrolysis activity	2/21	325/18410	0.0523302	0.128911	0.0859854	HSPA14/RAD54L2	2
GO:0016799	hydrolase activity, hydrolyzing N-glycosyl compounds	1/21	50/18410	0.0555409	0.133563	0.0890882	IL1R1	1
GO:0017046	peptide hormone binding	1/21	52/18410	0.0577003	0.135529	0.0903994	IGF1R	1
GO:0004714	transmembrane receptor protein tyrosine kinase activity	1/21	60/18410	0.0662907	0.151184	0.100842	IGF1R	1
GO:0015179	L-amino acid transmembrane transporter activity	1/21	61/18410	0.0673593	0.151184	0.100842	SLC25A29	1
GO:0033218	amide binding	2/21	402/18410	0.0760485	0.166976	0.111375	OPRM1/IGF1R	2
GO:0003678	DNA helicase activity	1/21	72/18410	0.0790367	0.169845	0.113289	RAD54L2	1
GO:0004674	protein serine/threonine kinase activity	2/21	430/18410	0.0853986	0.179693	0.119858	CDK6/ACVR2B	2
GO:0015171	amino acid transmembrane transporter activity	1/21	84/18410	0.0916169	0.186592	0.124459	SLC25A29	1
GO:0008013	beta-catenin binding	1/21	86/18410	0.0936976	0.186592	0.124459	FOXO3	1
GO:0042562	hormone binding	1/21	87/18410	0.0947363	0.186592	0.124459	IGF1R	1
GO:0001228	DNA-binding transcription activator activity, RNA polymerase II-specific	2/21	462/18410	0.0964979	0.186592	0.124459	GBX2/FOXO3	2
GO:0001216	DNA-binding transcription activator activity	2/21	466/18410	0.0979144	0.186592	0.124459	GBX2/FOXO3	2
GO:0004896	cytokine receptor activity	1/21	97/18410	0.105061	0.196502	0.13107	IL1R1	1
GO:0008094	ATP-dependent activity, acting on DNA	1/21	103/18410	0.111201	0.204206	0.136208	RAD54L2	1
GO:0031490	chromatin DNA binding	1/21	105/18410	0.113239	0.204235	0.136228	FOXO3	1
GO:0001221	transcription coregulator binding	1/21	108/18410	0.116288	0.206054	0.137441	FOXO3	1
GO:0005262	calcium channel activity	1/21	119/18410	0.127381	0.22116	0.147517	OPRM1	1
GO:0051082	unfolded protein binding	1/21	121/18410	0.129384	0.22116	0.147517	HSPA14	1
GO:0031072	heat shock protein binding	1/21	123/18410	0.131382	0.22116	0.147517	HSPA14	1
GO:0004713	protein tyrosine kinase activity	1/21	135/18410	0.14328	0.223468	0.149056	IGF1R	1
GO:0015085	calcium ion transmembrane transporter activity	1/21	135/18410	0.14328	0.223468	0.149056	OPRM1	1
GO:0002020	protease binding	1/21	136/18410	0.144264	0.223468	0.149056	IL1R1	1
GO:0070851	growth factor receptor binding	1/21	139/18410	0.147211	0.223468	0.149056	IL1R1	1
GO:0019955	cytokine binding	1/21	141/18410	0.149171	0.223468	0.149056	IL1R1	1
GO:0008194	UDP-glycosyltransferase activity	1/21	144/18410	0.152101	0.223468	0.149056	GALNT15	1
GO:0016798	hydrolase activity, acting on glycosyl bonds	1/21	144/18410	0.152101	0.223468	0.149056	IL1R1	1
GO:0022843	voltage-gated cation channel activity	1/21	144/18410	0.152101	0.223468	0.149056	OPRM1	1
GO:0008528	G protein-coupled peptide receptor activity	1/21	148/18410	0.155994	0.223468	0.149056	OPRM1	1
GO:0140375	immune receptor activity	1/21	148/18410	0.155994	0.223468	0.149056	IL1R1	1
GO:0015103	inorganic anion transmembrane transporter activity	1/21	151/18410	0.158903	0.223468	0.149056	ANKH	1
GO:0001653	peptide receptor activity	1/21	154/18410	0.161802	0.223468	0.149056	OPRM1	1
GO:0004386	helicase activity	1/21	155/18410	0.162766	0.223468	0.149056	RAD54L2	1
GO:0005178	integrin binding	1/21	156/18410	0.163729	0.223468	0.149056	DST	1
GO:0046943	carboxylic acid transmembrane transporter activity	1/21	164/18410	0.171396	0.229044	0.152775	SLC25A29	1
GO:0005342	organic acid transmembrane transporter activity	1/21	165/18410	0.17235	0.229044	0.152775	SLC25A29	1
GO:0008514	organic anion transmembrane transporter activity	1/21	186/18410	0.192137	0.252024	0.168104	SLC25A29	1
GO:0016758	hexosyltransferase activity	1/21	198/18410	0.203241	0.260068	0.173469	GALNT15	1
GO:0005244	voltage-gated ion channel activity	1/21	201/18410	0.205994	0.260068	0.173469	OPRM1	1
GO:0022832	voltage-gated channel activity	1/21	201/18410	0.205994	0.260068	0.173469	OPRM1	1
GO:0140097	catalytic activity, acting on DNA	1/21	222/18410	0.225014	0.280573	0.187146	RAD54L2	1
GO:0015291	secondary active transmembrane transporter activity	1/21	240/18410	0.240971	0.296806	0.197974	ANKH	1
GO:0030246	carbohydrate binding	1/21	270/18410	0.266872	0.319123	0.21286	GALNT15	1
GO:0016757	glycosyltransferase activity	1/21	271/18410	0.267721	0.319123	0.21286	GALNT15	1
GO:0008017	microtubule binding	1/21	272/18410	0.268569	0.319123	0.21286	DST	1
GO:0051020	GTPase binding	1/21	298/18410	0.290286	0.340917	0.227396	FNBP1L	1
GO:0001227	DNA-binding transcription repressor activity, RNA polymerase II-specific	1/21	321/18410	0.308984	0.358306	0.238995	FOXO3	1
GO:0001217	DNA-binding transcription repressor activity	1/21	325/18410	0.312187	0.358306	0.238995	FOXO3	1
GO:0045296	cadherin binding	1/21	333/18410	0.318552	0.361503	0.241128	FNBP1L	1
GO:0022836	gated channel activity	1/21	340/18410	0.324075	0.362651	0.241893	OPRM1	1
GO:0005261	cation channel activity	1/21	345/18410	0.327994	0.362651	0.241893	OPRM1	1
GO:0061629	RNA polymerase II-specific DNA-binding transcription factor binding	1/21	348/18410	0.330335	0.362651	0.241893	GBX2	1
GO:0106310	protein serine kinase activity	1/21	360/18410	0.339622	0.368836	0.246019	CDK6	1
GO:0015631	tubulin binding	1/21	376/18410	0.351813	0.378012	0.252139	DST	1
GO:0022804	active transmembrane transporter activity	1/21	404/18410	0.372633	0.396168	0.26425	ANKH	1
GO:0046873	metal ion transmembrane transporter activity	1/21	428/18410	0.389971	0.410282	0.273664	OPRM1	1
GO:0003779	actin binding	1/21	439/18410	0.397764	0.412114	0.274886	DST	1
GO:0005216	ion channel activity	1/21	442/18410	0.399873	0.412114	0.274886	OPRM1	1
GO:0140297	DNA-binding transcription factor binding	1/21	470/18410	0.41922	0.427689	0.285275	GBX2	1
GO:0015267	channel activity	1/21	489/18410	0.432008	0.432674	0.288599	OPRM1	1
GO:0022803	passive transmembrane transporter activity	1/21	490/18410	0.432674	0.432674	0.288599	OPRM1	1
