# Supplementary material for: Electroacupuncture alleviates migraine through CXCL13/CXCR5-mediated communication
Source: Chin Med. 2026 Feb 2;21:59. doi: 10.1186/s13020-026-01338-8 (PMC12866310; doi:10.1186/s13020-026-01338-8)
Supplement: Supplementary file 12 — Supplementary Material 12 [file 13020_2026_1338_MOESM12_ESM.xlsx]

## Sheet: Sheet1
Table S9. KEGG enrichment results
ID	Description	GeneRatio	BgRatio	pvalue	p.adjust	qvalue	geneID	Count
hsa05131	Shigellosis	3/9	247/8390	0.00185637	0.035227	0.0264864	FNBP1L/IL1R1/FOXO3	3
hsa04213	Longevity regulating pathway - multiple species	2/9	62/8390	0.00187086	0.035227	0.0264864	IGF1R/FOXO3	2
hsa05218	Melanoma	2/9	72/8390	0.00251473	0.035227	0.0264864	IGF1R/CDK6	2
hsa05223	Non-small cell lung cancer	2/9	72/8390	0.00251473	0.035227	0.0264864	FOXO3/CDK6	2
hsa05214	Glioma	2/9	75/8390	0.00272564	0.035227	0.0264864	IGF1R/CDK6	2
hsa01521	EGFR tyrosine kinase inhibitor resistance	2/9	79/8390	0.00301945	0.035227	0.0264864	IGF1R/FOXO3	2
hsa04211	Longevity regulating pathway	2/9	89/8390	0.00381644	0.0381644	0.0286951	IGF1R/FOXO3	2
hsa04151	PI3K-Akt signaling pathway	3/9	354/8390	0.0051738	0.0452707	0.0340381	IGF1R/FOXO3/CDK6	3
hsa04152	AMPK signaling pathway	2/9	121/8390	0.00695031	0.0540579	0.0406451	IGF1R/FOXO3	2
hsa04068	FoxO signaling pathway	2/9	131/8390	0.00810643	0.0545209	0.0409932	IGF1R/FOXO3	2
hsa05418	Fluid shear stress and atherosclerosis	2/9	139/8390	0.00909014	0.0545209	0.0409932	IL1R1/ACVR2B	2
hsa04550	Signaling pathways regulating pluripotency of stem cells	2/9	143/8390	0.00960134	0.0545209	0.0409932	IGF1R/ACVR2B	2
hsa05224	Breast cancer	2/9	147/8390	0.0101253	0.0545209	0.0409932	IGF1R/CDK6	2
hsa04218	Cellular senescence	2/9	156/8390	0.0113505	0.0567523	0.0426709	FOXO3/CDK6	2
hsa05225	Hepatocellular carcinoma	2/9	168/8390	0.013082	0.0610493	0.0459018	IGF1R/CDK6	2
hsa05163	Human cytomegalovirus infection	2/9	225/8390	0.0227644	0.0995941	0.0748828	IL1R1/CDK6	2
hsa04060	Cytokine-cytokine receptor interaction	2/9	295/8390	0.0376705	0.144894	0.108943	IL1R1/ACVR2B	2
hsa00512	Mucin type O-glycan biosynthesis	1/9	36/8390	0.037979	0.144894	0.108943	GALNT15	1
hsa04010	MAPK signaling pathway	2/9	302/8390	0.0393284	0.144894	0.108943	IL1R1/IGF1R	2
hsa00514	Other types of O-glycan biosynthesis	1/9	47/8390	0.0493251	0.172638	0.129803	GALNT15	1
hsa04913	Ovarian steroidogenesis	1/9	51/8390	0.0534213	0.178071	0.133888	IGF1R	1
hsa05213	Endometrial cancer	1/9	58/8390	0.060552	0.189648	0.142593	FOXO3	1
hsa04730	Long-term depression	1/9	60/8390	0.0625806	0.189648	0.142593	IGF1R	1
hsa04917	Prolactin signaling pathway	1/9	70/8390	0.0726651	0.189648	0.142593	FOXO3	1
hsa04137	Mitophagy - animal	1/9	72/8390	0.0746704	0.189648	0.142593	FOXO3	1
hsa04115	p53 signaling pathway	1/9	73/8390	0.0756716	0.189648	0.142593	CDK6	1
hsa05212	Pancreatic cancer	1/9	76/8390	0.0786694	0.189648	0.142593	CDK6	1
hsa05220	Chronic myeloid leukemia	1/9	76/8390	0.0786694	0.189648	0.142593	CDK6	1
hsa05032	Morphine addiction	1/9	91/8390	0.0935293	0.189648	0.142593	OPRM1	1
hsa05222	Small cell lung cancer	1/9	92/8390	0.0945123	0.189648	0.142593	CDK6	1
hsa04520	Adherens junction	1/9	93/8390	0.0954944	0.189648	0.142593	IGF1R	1
hsa05215	Prostate cancer	1/9	97/8390	0.0994133	0.189648	0.142593	IGF1R	1
hsa01522	Endocrine resistance	1/9	98/8390	0.100391	0.189648	0.142593	IGF1R	1
hsa04350	TGF-beta signaling pathway	1/9	98/8390	0.100391	0.189648	0.142593	ACVR2B	1
hsa04750	Inflammatory mediator regulation of TRP channels	1/9	98/8390	0.100391	0.189648	0.142593	IL1R1	1
hsa04640	Hematopoietic cell lineage	1/9	99/8390	0.101367	0.189648	0.142593	IL1R1	1
hsa04914	Progesterone-mediated oocyte maturation	1/9	102/8390	0.104291	0.189648	0.142593	IGF1R	1
hsa05146	Amoebiasis	1/9	102/8390	0.104291	0.189648	0.142593	IL1R1	1
hsa04064	NF-kappa B signaling pathway	1/9	104/8390	0.106235	0.189648	0.142593	IL1R1	1
hsa04659	Th17 cell differentiation	1/9	108/8390	0.110113	0.189648	0.142593	IL1R1	1
hsa04066	HIF-1 signaling pathway	1/9	109/8390	0.11108	0.189648	0.142593	IGF1R	1
hsa04722	Neurotrophin signaling pathway	1/9	119/8390	0.120699	0.201165	0.151252	FOXO3	1
hsa04380	Osteoclast differentiation	1/9	128/8390	0.129277	0.207772	0.15622	IL1R1	1
hsa04114	Oocyte meiosis	1/9	131/8390	0.132119	0.207772	0.15622	IGF1R	1
hsa04915	Estrogen signaling pathway	1/9	138/8390	0.13872	0.207772	0.15622	OPRM1	1
hsa05162	Measles	1/9	139/8390	0.13966	0.207772	0.15622	CDK6	1
hsa04140	Autophagy - animal	1/9	141/8390	0.141536	0.207772	0.15622	IGF1R	1
hsa04936	Alcoholic liver disease	1/9	142/8390	0.142472	0.207772	0.15622	FOXO3	1
hsa04934	Cushing syndrome	1/9	155/8390	0.154566	0.210556	0.158313	CDK6	1
hsa04150	mTOR signaling pathway	1/9	156/8390	0.15549	0.210556	0.158313	IGF1R	1
hsa04110	Cell cycle	1/9	157/8390	0.156413	0.210556	0.158313	CDK6	1
hsa05160	Hepatitis C	1/9	157/8390	0.156413	0.210556	0.158313	CDK6	1
hsa05164	Influenza A	1/9	171/8390	0.169242	0.223528	0.168066	CDK6	1
hsa04062	Chemokine signaling pathway	1/9	192/8390	0.188161	0.229141	0.172286	FOXO3	1
hsa05202	Transcriptional misregulation in cancer	1/9	193/8390	0.189052	0.229141	0.172286	IGF1R	1
hsa05167	Kaposi sarcoma-associated herpesvirus infection	1/9	194/8390	0.189943	0.229141	0.172286	CDK6	1
hsa05130	Pathogenic Escherichia coli infection	1/9	197/8390	0.192609	0.229141	0.172286	IL1R1	1
hsa05169	Epstein-Barr virus infection	1/9	202/8390	0.197035	0.229141	0.172286	CDK6	1
hsa04510	Focal adhesion	1/9	203/8390	0.197917	0.229141	0.172286	IGF1R	1
hsa05203	Viral carcinogenesis	1/9	204/8390	0.198799	0.229141	0.172286	CDK6	1
hsa05205	Proteoglycans in cancer	1/9	205/8390	0.19968	0.229141	0.172286	IGF1R	1
hsa04015	Rap1 signaling pathway	1/9	210/8390	0.204071	0.230403	0.173235	IGF1R	1
hsa05166	Human T-cell leukemia virus 1 infection	1/9	222/8390	0.214523	0.235582	0.177129	IL1R1	1
hsa05208	Chemical carcinogenesis - reactive oxygen species	1/9	223/8390	0.215389	0.235582	0.177129	FOXO3	1
hsa04714	Thermogenesis	1/9	232/8390	0.22314	0.240294	0.180673	SLC25A29	1
hsa04014	Ras signaling pathway	1/9	236/8390	0.226563	0.240294	0.180673	IGF1R	1
hsa04144	Endocytosis	1/9	251/8390	0.239281	0.249995	0.187966	IGF1R	1
hsa05206	MicroRNAs in cancer	1/9	310/8390	0.287519	0.295976	0.222538	CDK6	1
hsa05165	Human papillomavirus infection	1/9	331/8390	0.304021	0.308427	0.2319	CDK6	1
hsa04080	Neuroactive ligand-receptor interaction	1/9	367/8390	0.33152	0.33152	0.249263	OPRM1	1
